# Supplementary material for: Hepatic Ischemia-Reperfusion Impairs Blood-Brain Barrier Partly Due to Release of Arginase From Injured Liver
Source: Front Pharmacol. 2021 Oct 13;12:724471. doi: 10.3389/fphar.2021.724471 (PMC8548691; doi:10.3389/fphar.2021.724471)
Supplement: Supplementary file 1 [file Table2.XLSX]

## Sheet: Figure 2A
Ctrl	1.003	0.9667	0.9496	0.9426	0.965475	1.03887	1.00127	0.983557	0.976307
LH	0.6278	0.6197	0.6683	0.6224		0.65025	0.64186	0.692198	0.644657
cytoplasm	0.6167	0.6291	0.6325	0.6263		0.638753	0.651596	0.655118	0.648696
microsome	0.8824	0.8885	0.8637	0.8726		0.913954	0.920272	0.894586	0.903804
Ctrl	1.0771	1.1529	1.1241	1.1416	1.12392	0.958338	1.02578	1.00016	1.01573
boil	1.041	1.0492	1.09516	1.0927		0.926218	0.933514	0.974407	0.972218
Ctrl	0.8661	0.7753	0.7625	0.7625	0.7916	1.09411	0.979409	0.963239	0.963239
>3kDa	0.5774	0.5603	0.5882	0.5955		0.729409	0.707807	0.743052	0.752274
<3kDa	0.794	0.7999	0.8373	0.8112		1.00303	1.01049	1.05773	1.02476

## Sheet: Figure 2B
Ctrl	0.58	0.5519	0.5886	0.5571	0.5694	1.01862	0.969266	1.03372	0.978398
0~35%	0.4959	0.5688	0.5669	0.5575		0.870917	0.998946	0.995609	0.979101
80~100%	0.6108	0.6028	0.5719	0.5846		1.07271	1.05866	1.00439	1.02669
Ctrl	0.6727	0.6849	0.6693	0.6845	0.67785	0.992402	1.0104	0.987387	1.00981
35~50%	0.6538	0.658	0.6837	0.6912		0.96452	0.970716	1.00863	1.01969
50~65%	0.3762	0.4024	0.413	0.4106		0.55499	0.593642	0.609279	0.605739
65~80%	0.6941	0.6698	0.7129	0.6411		1.02397	0.988124	1.05171	0.945784

## Sheet: Figure 2D
time						B%
0	0.714	0.568724	5.68724	11.3745		0
1	1.3288	1.68797	4.21992	8.43983		0
2	1.3983	1.81449	4.53623	9.07246		0
3	1.2554	1.55434	3.88585	7.77171		0
4	1.0028	1.09448	2.73621	5.47242		0
5	0.823	0.767158	1.9179	3.83579		0
6	0.7205	0.580557	1.45139	2.90279		0
7	0.644	0.441289	1.10322	2.20644		0
8	0.6684	0.485709	1.21427	2.42855		0
9	0.6476	0.447843	1.11961	2.23921		0
10	0.6169	0.391953	0.979883	1.95977		0
11	0.6226	0.40233	1.00583	2.01165		4
12	0.6371	0.428727	1.07182	2.14364		8
13	0.675	0.497724	1.24431	2.48862		12
14	0.6001	0.361369	0.903423	1.80685		16
15	0.7225	0.584198	1.4605	2.92099		20
16	0.8695	0.851811	2.12953	4.25906		24
17	0.9581	1.01311	2.53277	5.06554		28
18	1.0188	1.12361	2.80903	5.61806		32
19	1.0138	1.11451	2.78627	5.57255		36
20	0.9891	1.06954	2.67386	5.34772		40
21	0.9533	1.00437	2.51092	5.02185		44
22	0.9379	0.976334	2.44083	4.88167		48
23	0.9011	0.909339	2.27335	4.5467		52
24	0.87	0.852722	2.1318	4.26361		56
25	0.849	0.814491	2.03623	4.07246		60
26	0.8	0.725287	1.81322	3.62643		64
27	0.7792	0.68742	1.71855	3.4371		68
28	0.7872	0.701984	1.75496	3.50992		72
29	0.6852	0.516293	1.29073	2.58147		76
30	0.6259	0.408338	1.02084	2.04169		80
31	0.6131	0.385035	0.962589	1.92518		84
32	0.6161	0.390497	0.976242	1.95248		88
33	0.5577	0.28418	0.71045	1.4209		92
34	0.5399	0.251775	0.629437	1.25887		96
35	0.5178	0.211542	0.528855	1.05771		100
36	0.5095	0.196432	0.49108	0.982159		100
37	0.5068	0.191516	0.478791	0.957582		100
38	0.5001	0.179319	0.448298	0.896596		100
39	0.4825	0.147278	0.368196	0.736392		100
40	0.4818	0.146004	0.36501	0.73002		100
41	0.4862	0.154014	0.385035	0.770071		100
42	0.4622	0.110322	0.275806	0.551611		100
43	0.4716	0.127435	0.318587	0.637175		100
44	0.4765	0.136355	0.340888	0.681777		100
45	0.4882	0.157655	0.394138	0.788276		100
Cell viability
Ctrl	0.4897	0.4597	0.4262	0.4518	0.45685	1.07191	1.00624	0.93291	0.988946
B1	0.2273	0.216	0.204	0.2184		0.497537	0.472803	0.446536	0.478056
B2	0.2244	0.2394	0.2045	0.2167		0.49119	0.524023	0.447631	0.474335
B3	0.2764	0.2728	0.2574	0.2649		0.605013	0.597133	0.563423	0.57984
B4	0.4954	0.4954	0.4796	0.4968		1.08438	1.08438	1.0498	1.08745
B5	0.4312	0.4296	0.4505	0.4304		0.943855	0.940352	0.9861	0.942104
B6	0.4129	0.4498	0.4735	0.4328		0.903798	0.984568	1.03645	0.947357

## Sheet: Figure 2E
time					B%
0	1.6065	2.19352	1.09676		0
1	1.6647	2.29947	1.14974		0
2	1.2008	1.45494	0.727471		0
3	0.9099	0.92536	0.46268		0
4	0.8051	0.734571	0.367286		0
5	0.7168	0.573821	0.286911		0
6	0.7042	0.550883	0.275441		0
7	0.6246	0.405971	0.202986		0
8	0.591	0.344802	0.172401		0
9	0.5816	0.32769	0.163845		0
10	0.5323	0.237939	0.11897		0
11	0.5484	0.267249	0.133625		2.5
12	0.5312	0.235937	0.117968		5
13	0.5202	0.215911	0.107956		7.5
14	0.5036	0.185691	0.0928454		10
15	0.4856	0.152922	0.076461		12.5
16	0.4884	0.158019	0.0790096		15
17	0.459	0.104497	0.0522483		17.5
18	0.8952	0.898598	0.449299		20
19	1.9071	2.74076	1.37038		22.5
20	2.0174	2.94156	1.47078		25
21	1.9393	2.79938	1.39969		27.5
22	1.6783	2.32423	1.16212		30
23	1.4657	1.93719	0.968596		32.5
24	1.1832	1.4229	0.711451		35
25	0.9643	1.02439	0.512197		37.5
26	0.8006	0.726379	0.36319		40
27	0.7123	0.565629	0.282814		42.5
28	0.6823	0.511014	0.255507		45
29	0.6294	0.41471	0.207355		47.5
30	0.6139	0.386492	0.193246		50
31	0.6095	0.378482	0.189241		60
32	0.6099	0.37921	0.189605		70
33	0.6418	0.437284	0.218642		80
34	0.6633	0.476425	0.238212		90
35	0.6506	0.453304	0.226652		100
36	0.6362	0.427089	0.213545		100
37	0.7753	0.68032	0.34016		100
38	0.6913	0.527399	0.263699		100
39	0.5477	0.265975	0.132987		100
40	0.4719	0.127981	0.0639905		100
41	0.4593	0.105043	0.0525214		100
42	0.4561	0.0992172	0.0496086		100
43	0.4532	0.0939377	0.0469689		100
44	0.4502	0.0884762	0.0442381		100
45	0.4392	0.0684508	0.0342254		100
Cell viability
Ctrl	0.4878	0.4595	0.43	0.4505	0.45695	1.06751	1.00558	0.941022	0.985885
C1	0.4771	0.4577	0.421	0.4581		1.0441	1.00164	0.921326	1.00252
C2	0.3911	0.4046	0.4815	0.4826		0.855892	0.885436	1.05373	1.05613
C3	0.4269	0.439	0.4748	0.4523		0.934238	0.960718	1.03906	0.989824
C4	0.2491	0.2526	0.2275	0.2219		0.545136	0.552796	0.497866	0.485611
C5	0.2099	0.2307	0.2045	0.21264		0.45935	0.504869	0.447533	0.465346
C6	0.2367	0.2397	0.2318	0.2088		0.518	0.524565	0.507277	0.456943

## Sheet: Figure 2F
time					B%
10	0.4817	0.145822	0.437466
20	0.4581	0.102858	0.308575
30	0.4548	0.0968505	0.290552
40	0.4512	0.0902967	0.27089
50	0.4745	0.132714	0.398143
60	0.4796	0.141999	0.425997
70	0.4712	0.126707	0.38012
80	0.4641	0.113781	0.341344
90	0.48	0.142727	0.428181
100	0.4764	0.136173	0.40852
110	0.4758	0.135081	0.405243
120	0.5555	0.280175	0.840524
130	0.6542	0.459858	1.37957
140	0.7413	0.618423	1.85527
150	0.916	0.936465	2.80939
160	1.1213	1.31021	3.93064
170	0.9939	1.07828	3.23484
180	0.78	0.688877	2.06663
190	0.6031	0.366831	1.10049
200	0.5781	0.321318	0.963954
210	0.5528	0.275259	0.825778
220	0.5023	0.183324	0.549973
230	0.4735	0.130894	0.392682
240	0.4736	0.131076	0.393228
250	0.4671	0.119243	0.357728
260	0.5042	0.186783	0.56035
270	0.4889	0.15893	0.476789
280	0.4733	0.13053	0.391589
290	0.4574	0.101584	0.304752
300	0.4555	0.0981249	0.294375
310	0.4661	0.117422	0.352267
320	0.4664	0.117968	0.353905
330	0.4553	0.0977608	0.293282
340	0.454	0.0953941	0.286182
350	0.4586	0.103768	0.311305
360	0.4625	0.110868	0.332605
370	0.4402	0.0702713	0.210814
380	0.4293	0.0504278	0.151283
390	0.4609	0.107956	0.323867
400	0.4619	0.109776	0.329328
Ctrl	1.2145	1.2547	1.2664	1.2428	1.2446	0.975816	1.00812	1.01752	0.998554
S1	1.2191	1.2602	1.1998	1.2384		0.979511	1.01253	0.964004	0.995018
S2	0.6843	0.6996	0.7193	0.7068		0.549815	0.562108	0.577937	0.567893
S3	0.6678	0.6435	0.6517	0.6326		0.536558	0.517034	0.523622	0.508276
S4	0.5729	0.6042	0.5987	0.5619		0.460309	0.485457	0.481038	0.45147
S5	0.6492	0.5702	0.5841	0.6102		0.521613	0.458139	0.469307	0.490278

## Sheet: Figure 2H
arginase
Ctrl	1.3587	1.5176	1.5187	1.5232	1.47955	0.91832	1.02572	1.02646	1.0295
20μg	0.6043	0.6345	0.6204	0.6183		0.408435	0.428847	0.419317	0.417897
10μg	1.0333	1.0204	1.0434	1.0619		0.698388	0.689669	0.705214	0.717718
5μg	1.289	1.3387	1.3491	1.2437		0.871211	0.904802	0.911831	0.840593
2μg	1.3048	1.3209	1.3902	1.3011		0.88189	0.892771	0.93961	0.879389
							μ

## Sheet: Figure 2I
serotransferrin
Ctrl	0.3029	0.3117	0.3159	0.3203	0.3127	0.96866	0.996802	1.01023	1.0243
2μg	0.303	0.2876	0.3083	0.3005		0.96898	0.919731	0.985929	0.960985
5μg	0.3064	0.2977	0.2893	0.2986		0.979853	0.952031	0.925168	0.954909
10μg	0.3056	0.2999	0.3136	0.3167		0.977295	0.959066	1.00288	1.01279
20μg	0.3171	0.2995	0.2838	0.2945		1.01407	0.957787	0.907579	0.941797
