# Supplementary material for: Hepatic Ischemia-Reperfusion Impairs Blood-Brain Barrier Partly Due to Release of Arginase From Injured Liver
Source: Front Pharmacol. 2021 Oct 13;12:724471. doi: 10.3389/fphar.2021.724471 (PMC8548691; doi:10.3389/fphar.2021.724471)
Supplement: Supplementary file 2 [file DataSheet3.ZIP]

Archive with 17 entries (12 files):
- Flow cytometry (Figure 5C)/
- Flow cytometry (Figure 5C)/Figure 5C/
- Flow cytometry (Figure 5C)/Figure 5C/(-)Arg/
- Flow cytometry (Figure 5C)/Figure 5C/(-)Arg/adm2020-08-05.0068.fcs
- Flow cytometry (Figure 5C)/Figure 5C/(-)Arg/adm2020-08-05.0069.fcs
- Flow cytometry (Figure 5C)/Figure 5C/(-)Arg/adm2020-08-05.0070.fcs
- Flow cytometry (Figure 5C)/Figure 5C/(-)Arg/adm2020-08-05.0076.fcs
- Flow cytometry (Figure 5C)/Figure 5C/Ase/
- Flow cytometry (Figure 5C)/Figure 5C/Ase/adm2020-08-05.0072.fcs
- Flow cytometry (Figure 5C)/Figure 5C/Ase/adm2020-08-05.0073.fcs
- Flow cytometry (Figure 5C)/Figure 5C/Ase/adm2020-08-05.0074.fcs
- Flow cytometry (Figure 5C)/Figure 5C/Ase/adm2020-08-05.0075.fcs
- Flow cytometry (Figure 5C)/Figure 5C/Ctrl/
- Flow cytometry (Figure 5C)/Figure 5C/Ctrl/adm2020-08-05.0064.fcs
- Flow cytometry (Figure 5C)/Figure 5C/Ctrl/adm2020-08-05.0065.fcs
- Flow cytometry (Figure 5C)/Figure 5C/Ctrl/adm2020-08-05.0066.fcs
- Flow cytometry (Figure 5C)/Figure 5C/Ctrl/adm2020-08-05.0077.fcs
