# Supplementary material for: Hepatic Ischemia-Reperfusion Impairs Blood-Brain Barrier Partly Due to Release of Arginase From Injured Liver
Source: Front Pharmacol. 2021 Oct 13;12:724471. doi: 10.3389/fphar.2021.724471 (PMC8548691; doi:10.3389/fphar.2021.724471)
Supplement: Supplementary file 3 [file Table3.XLSX]

## Sheet: Figure 3B
water	0.3169		0.9843		0.6063	0.6099	0.6237
Urea (1mM)	1.3012
													Unis/L				Units/mg
LH	1.7328	1.7255	1.7653		1.1265	1.1192	1.159		1.14447	1.13705	1.17749		11.9215	11.8443	12.2655		0.596077	0.592214	0.613274		0.600522
S1	1.7415	1.7163	1.7371		1.1316	1.1064	1.1272		1.14965	1.12405	1.14518		11.9755	11.7088	11.929		11.9755	11.7088	11.929
S2	1.7074	1.7613	1.685		1.0975	1.1514	1.0751		1.11501	1.16977	1.09225		11.6146	12.1851	11.3776		11.6146	12.1851	11.3776
S3	1.7479	1.722	1.6947		1.138	1.1121	1.0848		1.15615	1.12984	1.1021		12.0432	11.7692	11.4802		12.0432	11.7692	11.4802
S4	1.6289	1.6664	1.68		1.019	1.0565	1.0701		1.03525	1.07335	1.08717		10.7839	11.1807	11.3247		10.7839	11.1807	11.3247
S0	0.7278	0.7195	0.7336		0.1041	0.0958	0.1099		0.10576	0.0973281	0.111653		1.10167	1.01383	1.16305		0.0110167	0.0101383	0.0116305		0.0109285	0.000749988

## Sheet: Figure 3C
urea	0.5978	0.6006		0.5992		0.37815
water	0.2192	0.2229		0.22105
blank	0.306	0.3062	0.3061
Sham	0.6428		0.890387		9.27487
	0.6548		0.922121		9.60543
	0.6797		0.987968		10.2913
	0.6452		0.896734		9.34098
			-0.809467
HIR	0.7204		1.0956		11.4125	1141.25
	0.5801		0.72458		7.54771	1509.54
	0.7464		1.16435		12.1287	1212.87
	0.5763		0.714531		7.44303	1488.61

## Sheet: Figure 3D
Ctrl	0.8331	0.8894	0.8495	0.8572	0.8573	0.971772	1.03744	0.990902	0.999883		1	0.0275778
LH	0.3987	0.4249	0.4476	0.4013		0.465065	0.495626	0.522104	0.468098		0.487723	0.0267275
LH+nor-NOHA	0.8393	0.8413	0.8916	0.8208		0.979004	0.981337	1.04001	0.957424		0.989444	0.0353875

## Sheet: Figure 3E
Sham	0.2521	0.2664	0.2696	0.2742	0.265575	0.949261	1.00311	1.01516	1.03248		1	0.0359097
HIR	0.1536	0.1704	0.1519	0.1481		0.578368	0.641627	0.571966	0.557658		0.587405	0.0371703
HIR+nor-NOHA	0.2586	0.2595	0.2576	0.2659		0.973736	0.977125	0.969971	1.00122		0.980514	0.0141124

## Sheet: Figure 3F
	Fluorescein
	Standard
	0.125	16.658
	0.25	34.047
	0.5	65.55
	1	126.407
	2	252.508
1h	Ctrl	37.911	43.937	43.683	44.709	41.652	39.156
	+Ase	57.923	61.105	56.28	60.523	56.565	59.182
	Ctrl	0.286698	0.334836	0.332807	0.341003	0.316583	0.296643
	+Ase	0.446563	0.471983	0.433438	0.467333	0.435715	0.456621
	Ctrl	34.5099	40.3044	40.0601	41.0467	38.1072	35.7071
	+Ase	53.753	56.8127	52.1731	56.2531	52.4472	54.9636
1.5h	Ctrl	58.924	71.29	68.768	72.951	66.188	61.897
	+Ase	99.582	96.905	96.831	97.664	96.039	91.799
	Ctrl	0.45456	0.553346	0.533199	0.566614	0.512588	0.47831
	+Ase	0.779356	0.757971	0.75738	0.764034	0.751053	0.717182
	Ctrl	36.477	44.4043	42.7875	45.4691	41.1336	38.3829
	+Ase	62.5409	60.8248	60.7774	61.3114	60.2697	57.5516
2h	Ctrl	91.799	92.294	90.979	92.883	92.253	93.864
	+Ase	145.928	150.801	134.141	136.508	128.745	130.609
	Ctrl	0.717182	0.721136	0.710631	0.725841	0.720808	0.733678
	+Ase	1.14959	1.18852	1.05543	1.07434	1.01232	1.02722
	Ctrl	43.1637	43.4017	42.7695	43.6849	43.382	44.1565
	+Ase	69.1883	71.5312	63.5213	64.6593	60.9269	61.8231

## Sheet: Figure 3G
	FITC-Dextran
	standard
	0.975	55.814
	1.95	105.899
	3.90625	190.432
	7.8125	345.464
	15.625	658.971
	31.25	1447.03
	62.5	2981
1h	Ctrl	381.408	466.092	531.167	537.513	448.746	345.661
	+Ase	719.295	952.043	1041.76	944.413	991.392	819.291
	Ctrl	8.35152	10.1339	11.5035	11.6371	9.76881	7.59916
	+Ase	15.4631	20.3619	22.2502	20.2013	21.1901	17.5678
	Ctrl	10.0528	12.1982	13.8469	14.0076	11.7587	9.14714
	+Ase	18.613	24.5096	26.7826	24.3163	25.5066	21.1464
1.5h	Ctrl	580.6	820.791	879.912	874.225	722.801	567.578
	+Ase	1259.26	1721.27	1862.45	1826.37	1804.53	1546.59
	Ctrl	12.544	17.5994	18.8437	18.724	15.5369	12.2699
	+Ase	26.8279	36.5519	39.5236	38.7641	38.3044	32.8754
	Ctrl	10.0662	14.1229	15.1215	15.0254	12.4679	9.84622
	+Ase	21.5285	29.3318	31.7164	31.107	30.7381	26.3815
2h	Ctrl	781.824	1067.47	1209.14	1137.4	978.176	810.458
	+Ase	1753.4	2713.98	2976	2766.01	2636.34	2104.24
	Ctrl	16.7792	22.7912	25.7731	24.2632	20.9119	17.3819
	+Ase	37.2283	57.446	62.9607	58.5411	55.8119	44.6125
	Ctrl	10.0986	13.7169	15.5116	14.6028	12.5859	10.4613
	+Ase	22.4059	34.574	37.893	35.2331	33.5905	26.8501
