# Supplementary material for: Hepatic Ischemia-Reperfusion Impairs Blood-Brain Barrier Partly Due to Release of Arginase From Injured Liver
Source: Front Pharmacol. 2021 Oct 13;12:724471. doi: 10.3389/fphar.2021.724471 (PMC8548691; doi:10.3389/fphar.2021.724471)
Supplement: Supplementary file 5 [file DataSheet9.ZIP]

Archive with 40 entries (27 files):
- Immunofluorescence (Figure 6G, part4)/
- Immunofluorescence (Figure 6G, part4)/16/
- Immunofluorescence (Figure 6G, part4)/16/1/
- Immunofluorescence (Figure 6G, part4)/16/1/2s_c1+2.tif
- Immunofluorescence (Figure 6G, part4)/16/1/2s_c1.tif
- Immunofluorescence (Figure 6G, part4)/16/1/2s_c2.tif
- Immunofluorescence (Figure 6G, part4)/16/2/
- Immunofluorescence (Figure 6G, part4)/16/2/5s_c1+2.tif
- Immunofluorescence (Figure 6G, part4)/16/2/5s_c1.tif
- Immunofluorescence (Figure 6G, part4)/16/2/5s_c2.tif
- Immunofluorescence (Figure 6G, part4)/16/3/
- Immunofluorescence (Figure 6G, part4)/16/3/6s_c1+2.tif
- Immunofluorescence (Figure 6G, part4)/16/3/6s_c1.tif
- Immunofluorescence (Figure 6G, part4)/16/3/6s_c2.tif
- Immunofluorescence (Figure 6G, part4)/17/
- Immunofluorescence (Figure 6G, part4)/17/1/
- Immunofluorescence (Figure 6G, part4)/17/1/2s_c1+2.tif
- Immunofluorescence (Figure 6G, part4)/17/1/2s_c1.tif
- Immunofluorescence (Figure 6G, part4)/17/1/2s_c2.tif
- Immunofluorescence (Figure 6G, part4)/17/2/
- Immunofluorescence (Figure 6G, part4)/17/2/5s_c1+2.tif
- Immunofluorescence (Figure 6G, part4)/17/2/5s_c1.tif
- Immunofluorescence (Figure 6G, part4)/17/2/5s_c2.tif
- Immunofluorescence (Figure 6G, part4)/17/3/
- Immunofluorescence (Figure 6G, part4)/17/3/7s_c1+2.tif
- Immunofluorescence (Figure 6G, part4)/17/3/7s_c1.tif
- Immunofluorescence (Figure 6G, part4)/17/3/7s_c2.tif
- Immunofluorescence (Figure 6G, part4)/18/
- Immunofluorescence (Figure 6G, part4)/18/1/
- Immunofluorescence (Figure 6G, part4)/18/1/1s_c1+2.tif
- Immunofluorescence (Figure 6G, part4)/18/1/1s_c1.tif
- Immunofluorescence (Figure 6G, part4)/18/1/1s_c2.tif
- Immunofluorescence (Figure 6G, part4)/18/2/
- Immunofluorescence (Figure 6G, part4)/18/2/2s_c1+2.tif
- Immunofluorescence (Figure 6G, part4)/18/2/2s_c1.tif
- Immunofluorescence (Figure 6G, part4)/18/2/2s_c2.tif
- Immunofluorescence (Figure 6G, part4)/18/3/
- Immunofluorescence (Figure 6G, part4)/18/3/3s_c1+2.tif
- Immunofluorescence (Figure 6G, part4)/18/3/3s_c1.tif
- Immunofluorescence (Figure 6G, part4)/18/3/3s_c2.tif
