# Supplementary material for: Hepatic Ischemia-Reperfusion Impairs Blood-Brain Barrier Partly Due to Release of Arginase From Injured Liver
Source: Front Pharmacol. 2021 Oct 13;12:724471. doi: 10.3389/fphar.2021.724471 (PMC8548691; doi:10.3389/fphar.2021.724471)
Supplement: Supplementary file 6 [file DataSheet4.ZIP]

Archive with 7 entries (4 files):
- Flow cytometry (Figure 5E, part1)/
- Flow cytometry (Figure 5E, part1)/Figure 5E, part1/
- Flow cytometry (Figure 5E, part1)/Figure 5E, part1/Ctrl/
- Flow cytometry (Figure 5E, part1)/Figure 5E, part1/Ctrl/adm2020-10-29.0070.fcs
- Flow cytometry (Figure 5E, part1)/Figure 5E, part1/Ctrl/adm2020-10-29.0071.fcs
- Flow cytometry (Figure 5E, part1)/Figure 5E, part1/Ctrl/adm2020-10-29.0072.fcs
- Flow cytometry (Figure 5E, part1)/Figure 5E, part1/Ctrl/adm2020-10-29.0073.fcs
