# Supplementary material for: Hepatic Ischemia-Reperfusion Impairs Blood-Brain Barrier Partly Due to Release of Arginase From Injured Liver
Source: Front Pharmacol. 2021 Oct 13;12:724471. doi: 10.3389/fphar.2021.724471 (PMC8548691; doi:10.3389/fphar.2021.724471)
Supplement: Supplementary file 7 [file DataSheet1.ZIP]

Archive with 16 entries (12 files):
- Flow cytometry (Figure 5A, part1)/
- Flow cytometry (Figure 5A, part1)/Figure 5A, part1/
- Flow cytometry (Figure 5A, part1)/Figure 5A, part1/Ctrl/
- Flow cytometry (Figure 5A, part1)/Figure 5A, part1/Ctrl/adm2021-01-06.0032.fcs
- Flow cytometry (Figure 5A, part1)/Figure 5A, part1/Ctrl/adm2021-01-06.0033.fcs
- Flow cytometry (Figure 5A, part1)/Figure 5A, part1/Ctrl/adm2021-01-06.0034.fcs
- Flow cytometry (Figure 5A, part1)/Figure 5A, part1/Ctrl/adm2021-01-06.0035.fcs
- Flow cytometry (Figure 5A, part1)/Figure 5A, part1/Ctrl/adm2021-01-06.0036.fcs
- Flow cytometry (Figure 5A, part1)/Figure 5A, part1/Ctrl/adm2021-01-06.0037.fcs
- Flow cytometry (Figure 5A, part1)/Figure 5A, part1/histone/
- Flow cytometry (Figure 5A, part1)/Figure 5A, part1/histone/adm2021-01-06.0038.fcs
- Flow cytometry (Figure 5A, part1)/Figure 5A, part1/histone/adm2021-01-06.0039.fcs
- Flow cytometry (Figure 5A, part1)/Figure 5A, part1/histone/adm2021-01-06.0040.fcs
- Flow cytometry (Figure 5A, part1)/Figure 5A, part1/histone/adm2021-01-06.0041.fcs
- Flow cytometry (Figure 5A, part1)/Figure 5A, part1/histone/adm2021-01-06.0042.fcs
- Flow cytometry (Figure 5A, part1)/Figure 5A, part1/histone/adm2021-01-06.0043.fcs
