# Supplementary material for: Hepatic Ischemia-Reperfusion Impairs Blood-Brain Barrier Partly Due to Release of Arginase From Injured Liver
Source: Front Pharmacol. 2021 Oct 13;12:724471. doi: 10.3389/fphar.2021.724471 (PMC8548691; doi:10.3389/fphar.2021.724471)
Supplement: Supplementary file 11 [file DataSheet10.ZIP]

Archive with 159 entries (122 files):
- Western blot/
- Western blot/Figure 4N/
- Western blot/Figure 4N/1 (presented in manuscript)/
- Western blot/Figure 4N/1 (presented in manuscript)/1-actin(ZO1).tif
- Western blot/Figure 4N/1 (presented in manuscript)/1-actin.tif
- Western blot/Figure 4N/1 (presented in manuscript)/1-actins(ZO1).tif
- Western blot/Figure 4N/1 (presented in manuscript)/1-actins.tif
- Western blot/Figure 4N/1 (presented in manuscript)/1-claudin.tif
- Western blot/Figure 4N/1 (presented in manuscript)/1-claudins.tif
- Western blot/Figure 4N/1 (presented in manuscript)/1-OCCLUDIN.tif
- Western blot/Figure 4N/1 (presented in manuscript)/1-OCCLUDINS.tif
- Western blot/Figure 4N/1 (presented in manuscript)/1-ZO1.tif
- Western blot/Figure 4N/1 (presented in manuscript)/1-ZO1s.tif
- Western blot/Figure 4N/2/
- Western blot/Figure 4N/2/2-actin (ZO1).tif
- Western blot/Figure 4N/2/2-actin.tif
- Western blot/Figure 4N/2/2-actins (ZO1).tif
- Western blot/Figure 4N/2/2-actins.tif
- Western blot/Figure 4N/2/2-claudin.tif
- Western blot/Figure 4N/2/2-claudins.tif
- Western blot/Figure 4N/2/2-occludin.tif
- Western blot/Figure 4N/2/2-occludins.tif
- Western blot/Figure 4N/2/2-ZO1.tif
- Western blot/Figure 4N/2/2-ZO1s.tif
- Western blot/Figure 5G/
- Western blot/Figure 5G/1 (presented in manuscript)/
- Western blot/Figure 5G/1 (presented in manuscript)/cyclin A, CDK2/
- Western blot/Figure 5G/1 (presented in manuscript)/cyclin A, CDK2/1-1-actin-s.tif
- Western blot/Figure 5G/1 (presented in manuscript)/cyclin A, CDK2/1-1-actin.tif
- Western blot/Figure 5G/1 (presented in manuscript)/cyclin A, CDK2/1-CDK2.tif
- Western blot/Figure 5G/1 (presented in manuscript)/cyclin A, CDK2/1-CDK2s.tif
- Western blot/Figure 5G/1 (presented in manuscript)/cyclin A, CDK2/1-cyclinA.tif
- Western blot/Figure 5G/1 (presented in manuscript)/cyclin A, CDK2/1-cyclinAs.tif
- Western blot/Figure 5G/1 (presented in manuscript)/cyclin D, CDK4/
- Western blot/Figure 5G/1 (presented in manuscript)/cyclin D, CDK4/1-2-actin.tif
- Western blot/Figure 5G/1 (presented in manuscript)/cyclin D, CDK4/1-2-actins.tif
- Western blot/Figure 5G/1 (presented in manuscript)/cyclin D, CDK4/1-CDK4.tif
- Western blot/Figure 5G/1 (presented in manuscript)/cyclin D, CDK4/1-CDK4s.tif
- Western blot/Figure 5G/1 (presented in manuscript)/cyclin D, CDK4/1-cyclinD.tif
- Western blot/Figure 5G/1 (presented in manuscript)/cyclin D, CDK4/1-cyclinDs.tif
- Western blot/Figure 5G/2/
- Western blot/Figure 5G/2/CDK4/
- Western blot/Figure 5G/2/CDK4/2-3-actin-s.tif
- Western blot/Figure 5G/2/CDK4/2-3-actin.tif
- Western blot/Figure 5G/2/CDK4/2-CDK4-s.tif
- Western blot/Figure 5G/2/CDK4/2-CDK4.tif
- Western blot/Figure 5G/2/cyclin A, CDK2/
- Western blot/Figure 5G/2/cyclin A, CDK2/2-1-actin.tif
- Western blot/Figure 5G/2/cyclin A, CDK2/2-1-actins.tif
- Western blot/Figure 5G/2/cyclin A, CDK2/2-CDK2.tif
- Western blot/Figure 5G/2/cyclin A, CDK2/2-CDK2s.tif
- Western blot/Figure 5G/2/cyclin A, CDK2/2-cyclinA.tif
- Western blot/Figure 5G/2/cyclin A, CDK2/2-cyclinAs.tif
- Western blot/Figure 5G/2/cyclin D/
- Western blot/Figure 5G/2/cyclin D/2-2-actin.tif
- Western blot/Figure 5G/2/cyclin D/2-2-actins.tif
- Western blot/Figure 5G/2/cyclin D/2-cyclinD.tif
- Western blot/Figure 5G/2/cyclin D/2-cyclinDs.tif
- Western blot/Figure 5H/
- Western blot/Figure 5H/1 (presented in manuscript)/
- Western blot/Figure 5H/1 (presented in manuscript)/CDK1, CDK6/
- Western blot/Figure 5H/1 (presented in manuscript)/CDK1, CDK6/1-2-actin.tif
- Western blot/Figure 5H/1 (presented in manuscript)/CDK1, CDK6/1-2-actins.tif
- Western blot/Figure 5H/1 (presented in manuscript)/CDK1, CDK6/1-CDK1.tif
- Western blot/Figure 5H/1 (presented in manuscript)/CDK1, CDK6/1-CDK1s.tif
- Western blot/Figure 5H/1 (presented in manuscript)/CDK1, CDK6/1-CDK6.tif
- Western blot/Figure 5H/1 (presented in manuscript)/CDK1, CDK6/1-CDK6s.tif
- Western blot/Figure 5H/1 (presented in manuscript)/cyclin B, cyclin E/
- Western blot/Figure 5H/1 (presented in manuscript)/cyclin B, cyclin E/1-1-actin.tif
- Western blot/Figure 5H/1 (presented in manuscript)/cyclin B, cyclin E/1-1-actins.tif
- Western blot/Figure 5H/1 (presented in manuscript)/cyclin B, cyclin E/1-cyclinB.tif
- Western blot/Figure 5H/1 (presented in manuscript)/cyclin B, cyclin E/1-cyclinBs.tif
- Western blot/Figure 5H/1 (presented in manuscript)/cyclin B, cyclin E/1-cyclinE.tif
- Western blot/Figure 5H/1 (presented in manuscript)/cyclin B, cyclin E/1-cyclinEs.tif
- Western blot/Figure 5H/2/
- Western blot/Figure 5H/2/CDK1/
- Western blot/Figure 5H/2/CDK1/2-3-actin.tif
- Western blot/Figure 5H/2/CDK1/2-3-actins.tif
- Western blot/Figure 5H/2/CDK1/2-CDK1.tif
- Western blot/Figure 5H/2/CDK1/2-CDK1s.tif
- Western blot/Figure 5H/2/CDK6/
- Western blot/Figure 5H/2/CDK6/2-4-actin.tif
- Western blot/Figure 5H/2/CDK6/2-4-actins.tif
- Western blot/Figure 5H/2/CDK6/2-CDK6.tif
- Western blot/Figure 5H/2/CDK6/2-CDK6s.tif
- Western blot/Figure 5H/2/cyclin B/
- Western blot/Figure 5H/2/cyclin B/2-1-actin.tif
- Western blot/Figure 5H/2/cyclin B/2-1-actins.tif
- Western blot/Figure 5H/2/cyclin B/2-cyclin B.tif
- Western blot/Figure 5H/2/cyclin B/2-cyclin Bs.tif
- Western blot/Figure 5H/2/cyclin E/
- Western blot/Figure 5H/2/cyclin E/2-1-actin.tif
- Western blot/Figure 5H/2/cyclin E/2-1-actins.tif
- Western blot/Figure 5H/2/cyclin E/2-cyclin E.tif
- Western blot/Figure 5H/2/cyclin E/2-cyclin Es.tif
- Western blot/Figure 6E, F/
- Western blot/Figure 6E, F/1 (presented in manuscript)/
- Western blot/Figure 6E, F/1 (presented in manuscript)/claudin5, occludin/
- Western blot/Figure 6E, F/1 (presented in manuscript)/claudin5, occludin/1-actin.tif
- Western blot/Figure 6E, F/1 (presented in manuscript)/claudin5, occludin/1-actins.tif
- Western blot/Figure 6E, F/1 (presented in manuscript)/claudin5, occludin/1-claudin.tif
- Western blot/Figure 6E, F/1 (presented in manuscript)/claudin5, occludin/1-claudins.tif
- Western blot/Figure 6E, F/1 (presented in manuscript)/claudin5, occludin/1-occludin.tif
- Western blot/Figure 6E, F/1 (presented in manuscript)/claudin5, occludin/1-occludins.tif
- Western blot/Figure 6E, F/1 (presented in manuscript)/ZO1/
- Western blot/Figure 6E, F/1 (presented in manuscript)/ZO1/1-actin.tif
- Western blot/Figure 6E, F/1 (presented in manuscript)/ZO1/1-actins.tif
- Western blot/Figure 6E, F/1 (presented in manuscript)/ZO1/1-ZO1.tif
- Western blot/Figure 6E, F/1 (presented in manuscript)/ZO1/1-ZO1s.tif
- Western blot/Figure 6E, F/2/
- Western blot/Figure 6E, F/2/claudin5, occludin/
- Western blot/Figure 6E, F/2/claudin5, occludin/2 actin.tif
- Western blot/Figure 6E, F/2/claudin5, occludin/2 actins.tif
- Western blot/Figure 6E, F/2/claudin5, occludin/2 claudin.tif
- Western blot/Figure 6E, F/2/claudin5, occludin/2 claudins.tif
- Western blot/Figure 6E, F/2/claudin5, occludin/2 occludin.tif
- Western blot/Figure 6E, F/2/claudin5, occludin/2 occludins.tif
- Western blot/Figure 6E, F/2/ZO1/
- Western blot/Figure 6E, F/2/ZO1/2-actin.tif
- Western blot/Figure 6E, F/2/ZO1/2-actins.tif
- Western blot/Figure 6E, F/2/ZO1/2-ZO1.tif
- Western blot/Figure 6E, F/2/ZO1/2-ZO1s.tif
- Western blot/Figure 6I, J/
- Western blot/Figure 6I, J/1 (presented in manuscript)/
- Western blot/Figure 6I, J/1 (presented in manuscript)/CDK2/
- Western blot/Figure 6I, J/1 (presented in manuscript)/CDK2/1-2-actin.tif
- Western blot/Figure 6I, J/1 (presented in manuscript)/CDK2/1-2-actins.tif
- Western blot/Figure 6I, J/1 (presented in manuscript)/CDK2/1-CDK2.tif
- Western blot/Figure 6I, J/1 (presented in manuscript)/CDK2/1-CDK2s.tif
- Western blot/Figure 6I, J/1 (presented in manuscript)/cyclin A/
- Western blot/Figure 6I, J/1 (presented in manuscript)/cyclin A/1-1-actin-s.tif
- Western blot/Figure 6I, J/1 (presented in manuscript)/cyclin A/1-1-actin.tif
- Western blot/Figure 6I, J/1 (presented in manuscript)/cyclin A/1-cyclinA.tif
- Western blot/Figure 6I, J/1 (presented in manuscript)/cyclin A/1-cyclinAs.tif
- Western blot/Figure 6I, J/1 (presented in manuscript)/cyclin D, CDK4/
- Western blot/Figure 6I, J/1 (presented in manuscript)/cyclin D, CDK4/1-3-actin.tif
- Western blot/Figure 6I, J/1 (presented in manuscript)/cyclin D, CDK4/1-3-actins.tif
- Western blot/Figure 6I, J/1 (presented in manuscript)/cyclin D, CDK4/1-CDK4.tif
- Western blot/Figure 6I, J/1 (presented in manuscript)/cyclin D, CDK4/1-CDK4s.tif
- Western blot/Figure 6I, J/1 (presented in manuscript)/cyclin D, CDK4/1-cyclinD.tif
- Western blot/Figure 6I, J/1 (presented in manuscript)/cyclin D, CDK4/1-cyclinDs.tif
- Western blot/Figure 6I, J/2/
- Western blot/Figure 6I, J/2/CDK2/
- Western blot/Figure 6I, J/2/CDK2/3-actin-s.tif
- Western blot/Figure 6I, J/2/CDK2/3-actin.tif
- Western blot/Figure 6I, J/2/CDK2/3-CDK2.tif
- Western blot/Figure 6I, J/2/CDK2/3-CDK2s.tif
- Western blot/Figure 6I, J/2/cyclin A/
- Western blot/Figure 6I, J/2/cyclin A/2-1-actin-s.tif
- Western blot/Figure 6I, J/2/cyclin A/2-1-actin.tif
- Western blot/Figure 6I, J/2/cyclin A/2-cyclinA.tif
- Western blot/Figure 6I, J/2/cyclin A/2-cyclinAs.tif
- Western blot/Figure 6I, J/2/cyclin D, CDK4/
- Western blot/Figure 6I, J/2/cyclin D, CDK4/2-3-actin-s.tif
- Western blot/Figure 6I, J/2/cyclin D, CDK4/2-3-actin.tif
- Western blot/Figure 6I, J/2/cyclin D, CDK4/2-CDK4.tif
- Western blot/Figure 6I, J/2/cyclin D, CDK4/2-CDK4s.tif
- Western blot/Figure 6I, J/2/cyclin D, CDK4/2-cyclinD.tif
- Western blot/Figure 6I, J/2/cyclin D, CDK4/2-cyclinDs.tif
