# Supplementary material for: Hepatic Ischemia-Reperfusion Impairs Blood-Brain Barrier Partly Due to Release of Arginase From Injured Liver
Source: Front Pharmacol. 2021 Oct 13;12:724471. doi: 10.3389/fphar.2021.724471 (PMC8548691; doi:10.3389/fphar.2021.724471)
Supplement: Supplementary file 12 [file DataSheet6.ZIP]

Archive with 79 entries (54 files):
- Immunofluorescence (Figure 6G, part1)/
- Immunofluorescence (Figure 6G, part1)/1/
- Immunofluorescence (Figure 6G, part1)/1/1/
- Immunofluorescence (Figure 6G, part1)/1/1/1s_c1+2.tif
- Immunofluorescence (Figure 6G, part1)/1/1/1s_c1.tif
- Immunofluorescence (Figure 6G, part1)/1/1/1s_c2.tif
- Immunofluorescence (Figure 6G, part1)/1/2/
- Immunofluorescence (Figure 6G, part1)/1/2/3s_c1+2.tif
- Immunofluorescence (Figure 6G, part1)/1/2/3s_c1.tif
- Immunofluorescence (Figure 6G, part1)/1/2/3s_c2.tif
- Immunofluorescence (Figure 6G, part1)/1/3/
- Immunofluorescence (Figure 6G, part1)/1/3/5s_c1+2.tif
- Immunofluorescence (Figure 6G, part1)/1/3/5s_c1.tif
- Immunofluorescence (Figure 6G, part1)/1/3/5s_c2.tif
- Immunofluorescence (Figure 6G, part1)/2/
- Immunofluorescence (Figure 6G, part1)/2/1/
- Immunofluorescence (Figure 6G, part1)/2/1/1s_c1+2.tif
- Immunofluorescence (Figure 6G, part1)/2/1/1s_c1.tif
- Immunofluorescence (Figure 6G, part1)/2/1/1s_c2.tif
- Immunofluorescence (Figure 6G, part1)/2/2/
- Immunofluorescence (Figure 6G, part1)/2/2/3s_c1+2.tif
- Immunofluorescence (Figure 6G, part1)/2/2/3s_c1.tif
- Immunofluorescence (Figure 6G, part1)/2/2/3s_c2.tif
- Immunofluorescence (Figure 6G, part1)/2/3/
- Immunofluorescence (Figure 6G, part1)/2/3/4s_c1+2.tif
- Immunofluorescence (Figure 6G, part1)/2/3/4s_c1.tif
- Immunofluorescence (Figure 6G, part1)/2/3/4s_c2.tif
- Immunofluorescence (Figure 6G, part1)/3/
- Immunofluorescence (Figure 6G, part1)/3/1/
- Immunofluorescence (Figure 6G, part1)/3/1/2s_c1+2.tif
- Immunofluorescence (Figure 6G, part1)/3/1/2s_c1.tif
- Immunofluorescence (Figure 6G, part1)/3/1/2s_c2.tif
- Immunofluorescence (Figure 6G, part1)/3/2/
- Immunofluorescence (Figure 6G, part1)/3/2/4s_c1+2.tif
- Immunofluorescence (Figure 6G, part1)/3/2/4s_c1.tif
- Immunofluorescence (Figure 6G, part1)/3/2/4s_c2.tif
- Immunofluorescence (Figure 6G, part1)/3/3/
- Immunofluorescence (Figure 6G, part1)/3/3/5s_c1+2.tif
- Immunofluorescence (Figure 6G, part1)/3/3/5s_c1.tif
- Immunofluorescence (Figure 6G, part1)/3/3/5s_c2.tif
- Immunofluorescence (Figure 6G, part1)/4/
- Immunofluorescence (Figure 6G, part1)/4/1/
- Immunofluorescence (Figure 6G, part1)/4/1/1s_c1+2.tif
- Immunofluorescence (Figure 6G, part1)/4/1/1s_c1.tif
- Immunofluorescence (Figure 6G, part1)/4/1/1s_c2.tif
- Immunofluorescence (Figure 6G, part1)/4/2/
- Immunofluorescence (Figure 6G, part1)/4/2/4s_c1+2.tif
- Immunofluorescence (Figure 6G, part1)/4/2/4s_c1.tif
- Immunofluorescence (Figure 6G, part1)/4/2/4s_c2.tif
- Immunofluorescence (Figure 6G, part1)/4/3/
- Immunofluorescence (Figure 6G, part1)/4/3/6s_c1+2.tif
- Immunofluorescence (Figure 6G, part1)/4/3/6s_c1.tif
- Immunofluorescence (Figure 6G, part1)/4/3/6s_c2.tif
- Immunofluorescence (Figure 6G, part1)/5 (presented in manuscript)/
- Immunofluorescence (Figure 6G, part1)/5 (presented in manuscript)/1 (presented in manuscript)/
- Immunofluorescence (Figure 6G, part1)/5 (presented in manuscript)/1 (presented in manuscript)/1S_c1+2.tif
- Immunofluorescence (Figure 6G, part1)/5 (presented in manuscript)/1 (presented in manuscript)/1S_c1.tif
- Immunofluorescence (Figure 6G, part1)/5 (presented in manuscript)/1 (presented in manuscript)/1S_c2.tif
- Immunofluorescence (Figure 6G, part1)/5 (presented in manuscript)/2/
- Immunofluorescence (Figure 6G, part1)/5 (presented in manuscript)/2/4S_c1+2.tif
- Immunofluorescence (Figure 6G, part1)/5 (presented in manuscript)/2/4S_c1.tif
- Immunofluorescence (Figure 6G, part1)/5 (presented in manuscript)/2/4S_c2.tif
- Immunofluorescence (Figure 6G, part1)/5 (presented in manuscript)/3/
- Immunofluorescence (Figure 6G, part1)/5 (presented in manuscript)/3/5S_c1+2.tif
- Immunofluorescence (Figure 6G, part1)/5 (presented in manuscript)/3/5S_c1.tif
- Immunofluorescence (Figure 6G, part1)/5 (presented in manuscript)/3/5S_c2.tif
- Immunofluorescence (Figure 6G, part1)/6/
- Immunofluorescence (Figure 6G, part1)/6/1/
- Immunofluorescence (Figure 6G, part1)/6/1/1S_c1+2.tif
- Immunofluorescence (Figure 6G, part1)/6/1/1S_c1.tif
- Immunofluorescence (Figure 6G, part1)/6/1/1S_c2.tif
- Immunofluorescence (Figure 6G, part1)/6/2/
- Immunofluorescence (Figure 6G, part1)/6/2/2S_c1+2.tif
- Immunofluorescence (Figure 6G, part1)/6/2/2S_c1.tif
- Immunofluorescence (Figure 6G, part1)/6/2/2S_c2.tif
- Immunofluorescence (Figure 6G, part1)/6/3/
- Immunofluorescence (Figure 6G, part1)/6/3/7S_c1+2.tif
- Immunofluorescence (Figure 6G, part1)/6/3/7S_c1.tif
- Immunofluorescence (Figure 6G, part1)/6/3/7S_c2.tif
