# Supplementary material for: Hepatic Ischemia-Reperfusion Impairs Blood-Brain Barrier Partly Due to Release of Arginase From Injured Liver
Source: Front Pharmacol. 2021 Oct 13;12:724471. doi: 10.3389/fphar.2021.724471 (PMC8548691; doi:10.3389/fphar.2021.724471)
Supplement: Supplementary file 13 [file Table6.XLSX]

## Sheet: Figure 6A
water	0.3875		0.7446
urea	1.1321
blank	0.5895	0.5828	0.5808	0.5092
1-0	0.6166	0.051025	0.0685267	0.71382	7.1382
2-0	0.6513	0.085725	0.115129	1.19926	11.9926
3-0	0.6597	0.094125	0.12641	1.31677	13.1677
7-0	0.6424	0.076825	0.103176	1.07475	10.7475
8-0	0.6467	0.081125	0.108951	1.13491	11.3491
9-0	0.6315	0.065925	0.0885375	0.922265	9.22265
13-0	0.6234	0.057825	0.0776591	0.808949	8.08949
14-0	0.6128	0.047225	0.0634233	0.66066	6.6066
15-0	0.6542	0.088625	0.119024	1.23983	12.3983
1-1	1.8484	1.28283	1.72284	17.9462	1794.62
2-1	1.835	1.26943	1.70484	17.7588	1775.88
3-1	1.8381	1.27253	1.709	17.8021	1780.21
7-1	1.7745	1.20893	1.62359	16.9124	1691.24
8-1	1.829	1.26343	1.69678	17.6748	1767.48
9-1	1.832	1.26643	1.70081	17.7168	1771.68
13-1	0.6409	0.075325	0.101162	1.05377	10.5377
14-1	0.6327	0.067125	0.0901491	0.939053	9.39053
15-1	0.6588	0.093225	0.125201	1.30418	13.0418
1-2	1.762	1.19643	1.6068	16.7375	1673.75
2-2	1.8136	1.24803	1.6761	17.4594	1745.94
3-2	1.8191	1.25353	1.68349	17.5363	1753.63
7-2	1.7976	1.23203	1.65461	17.2356	1723.56
8-2	1.794	1.22843	1.64978	17.1852	1718.52
9-2	1.7504	1.18483	1.59122	16.5752	1657.52
13-2	0.6214	0.055825	0.0749731	0.78097	7.8097
14-2	0.6428	0.077225	0.103713	1.08035	10.8035
15-2	0.6206	0.055025	0.0738987	0.769779	7.69779
1-3	1.7757	1.21013	1.6252	16.9292	1692.92
2-3	1.3448	0.779225	1.0465	10.9011	1090.11
3-3	1.675	1.10943	1.48996	15.5204	1552.04
7-3	1.7752	1.20962	1.62453	16.9222	1692.22
8-3	1.6935	1.12793	1.51481	15.7792	1577.92
9-3	1.4617	0.896125	1.2035	12.5364	1253.64
13-3	0.6335	0.067925	0.0912235	0.950245	9.50245
14-3	0.6541	0.088525	0.118889	1.23843	12.3843
15-3	0.6183	0.052725	0.0708098	0.737602	7.37602
1-4	1.5461	0.980525	1.31685	13.7172	1371.72
2-4	0.8542	0.288625	0.387624	4.03775	403.775
3-4	1.0796	0.514025	0.690337	7.19101	719.101
7-4	1.4962	0.930625	1.24983	13.0191	1301.91
8-4	1.0802	0.514625	0.691143	7.19941	719.941
9-4	1.448	0.882425	1.1851	12.3448	1234.48
13-4	0.6382	0.072625	0.0975356	1.016	10.16
14-4	0.6422	0.076625	0.102908	1.07195	10.7195
15-4	0.6278	0.062225	0.0835684	0.870504	8.70504

## Sheet: Figure 6B
bq9 0.195ug.lcd	8.591	标准(校准点)	85141	4617	0.189	0.195	1	96.9	1		-----	-----
bq8 0.39ug.lcd	8.614	标准(校准点)	142513	8920	0.369	0.39	2	94.7	1		-----	-----
bq7 0.78ug.lcd	8.567	标准(校准点)	311955	17061	0.902	0.78	3	115.7	1		-----	-----
bq6 1.5625ug.lcd	8.596	标准(校准点)	841562	32293	2.568	1.56	4	164.6	0		-----	-----
bq5 3.125ug.lcd	8.588	标准(校准点)	1348054	64895	4.16	3.125	5	133.1	1		-----	-----
bq4 6.25ug.lcd	8.595	标准(校准点)	2208123	127787	6.865	6.25	6	109.8	1		-----	-----
bq3 12.5ug.lcd	8.602	标准(校准点)	3946872	255917	12.333	12.5	7	98.7	1		-----	-----
bq2 25ug.lcd	8.61	标准(校准点)	7323122	504541	22.95	25	8	91.8	1		-----	-----
bq1 50ug.lcd	8.636	标准(校准点)	13670886	1000125	42.912	50	9	85.8	1		-----	-----
6-4.lcd	8.612	未知	4563582	332364	14.272	-----	0	-----	-----		-----	-----
6-3.lcd	8.641	未知	563692	36080	1.694	-----	0	-----	-----		-----	-----
6-2.lcd	8.671	未知	309165	11771	0.893	-----	0	-----	-----		-----	-----
6-1.lcd	8.425	未知	247675	13404	0.7	-----	0	-----	-----		-----	-----
6-0.lcd	8.653	未知	10781677	784361	33.827	-----	0	-----	-----		-----	-----
5-4.lcd	8.636	未知	2808064	200949	8.752	-----	0	-----	-----		-----	-----
5-3.lcd	8.671	未知	295443	14076	0.85	-----	0	-----	-----		-----	-----
5-2.lcd	8.706	未知	268403	12421	0.765	-----	0	-----	-----		-----	-----
5-1.lcd	8.691	未知	117145	7636	0.29	-----	0	-----	-----		-----	-----
5-0.lcd	8.661	未知	12160112	889650	38.161	-----	0	-----	-----		-----	-----
4-4.lcd	8.681	未知	3470115	248262	10.834	-----	0	-----	-----		-----	-----
4-3.lcd	8.679	未知	547314	32291	1.642	-----	0	-----	-----		-----	-----
4-2.lcd	8.704	未知	295182	13226	0.849	-----	0	-----	-----		-----	-----
4-1.lcd	8.699	未知	317388	12735	0.919	-----	0	-----	-----		-----	-----
4-0.lcd	8.69	未知	9546973	696829	29.944	-----	0	-----	-----		-----	-----
3-4.lcd	8.686	未知	516965	36121	1.547	-----	0	-----	-----		-----	-----
3-3.lcd	8.635	未知	1003813	35915	3.078	-----	0	-----	-----		-----	-----
3-2.lcd	8.738	未知	323088	14699	0.937	-----	0	-----	-----		-----	-----
3-1.lcd	8.728	未知	332282	13657	0.966	-----	0	-----	-----		-----	-----
3-0.lcd	8.705	未知	9752384	709533	30.59	-----	0	-----	-----		-----	-----
2-4.lcd	8.692	未知	1619809	97730	5.015	-----	0	-----	-----		-----	-----
2-3.lcd	8.555	未知	2189556	101061	6.807	-----	0	-----	-----		-----	-----
2-2.lcd	8.806	未知	254080	12035	0.72	-----	0	-----	-----		-----	-----
2-1.lcd	8.803	未知	350694	14918	1.024	-----	0	-----	-----		-----	-----
2-0.lcd	8.785	未知	12209574	877166	38.317	-----	0	-----	-----		-----	-----
1-4.lcd	8.8	未知	2121160	135454	6.592	-----	0	-----	-----		-----	-----
1-3.lcd	8.855	未知	201400	13709	0.554	-----	0	-----	-----		-----	-----
1-2.lcd	8.858	未知	141210	10085	0.365	-----	0	-----	-----		-----	-----
1-1.lcd	8.844	未知	411587	21387	1.215	-----	0	-----	-----		-----	-----
1-0.lcd	8.838	未知	10827918	769431	33.972	-----	0	-----	-----		-----	-----
9-4.lcd	8.511	未知	7716555	575352	24.188	-----	0	-----	-----		-----	-----
9-3.lcd	8.501	未知	3130768	229701	9.767	-----	0	-----	-----		-----	-----
9-2.lcd	8.504	未知	2859759	207650	8.914	-----	0	-----	-----		-----	-----
9-1.lcd	8.531	未知	2811978	205674	8.764	-----	0	-----	-----		-----	-----
9-0.lcd	8.519	未知	8820859	654402	27.66	-----	0	-----	-----		-----	-----
8-4.lcd	8.518	未知	10405508	774935	32.644	-----	0	-----	-----		-----	-----
8-3.lcd	8.534	未知	2363840	169893	7.355	-----	0	-----	-----		-----	-----
8-2.lcd	8.541	未知	2323552	165849	7.228	-----	0	-----	-----		-----	-----
8-1.lcd	8.529	未知	2341462	165066	7.284	-----	0	-----	-----		-----	-----
8-0.lcd	8.557	未知	8713002	647699	27.321	-----	0	-----	-----		-----	-----
7-4.lcd	8.452	未知	10726714	769173	33.654	-----	0	-----	-----		-----	-----
7-3.lcd	8.454	未知	5200303	384135	16.275	-----	0	-----	-----		-----	-----
7-2.lcd	8.459	未知	3279423	236916	10.234	-----	0	-----	-----		-----	-----
7-1.lcd	8.458	未知	3256085	236436	10.161	-----	0	-----	-----		-----	-----
7-0.lcd	8.735	未知	9750125	704877	30.583	-----	0	-----	-----		-----	-----
12-4.lcd	8.432	未知	9233267	698881	28.957	-----	0	-----	-----		-----	-----
12-3.lcd	8.439	未知	6978524	474358	21.867	-----	0	-----	-----		-----	-----
12-2.lcd	8.439	未知	5914890	387721	18.522	-----	0	-----	-----		-----	-----
12-1.lcd	8.443	未知	4932889	355250	15.434	-----	0	-----	-----		-----	-----
12-0.lcd	8.442	未知	11222330	798346	35.212	-----	0	-----	-----		-----	-----
11-4.lcd	8.475	未知	9491953	710193	29.771	-----	0	-----	-----		-----	-----
11-3.lcd	8.467	未知	6443186	476646	20.183	-----	0	-----	-----		-----	-----
11-2.lcd	8.474	未知	5267994	384981	16.488	-----	0	-----	-----		-----	-----
11-1.lcd	8.484	未知	4919199	355968	15.391	-----	0	-----	-----		-----	-----
11-0.lcd	8.473	未知	11204700	794669	35.157	-----	0	-----	-----		-----	-----
10-4.lcd	8.483	未知	10208346	762278	32.024	-----	0	-----	-----		-----	-----
10-3.lcd	8.489	未知	5189266	382218	16.24	-----	0	-----	-----		-----	-----
10-2.lcd	8.492	未知	3237729	233050	10.103	-----	0	-----	-----		-----	-----
10-1.lcd	8.489	未知	3321588	231697	10.367	-----	0	-----	-----		-----	-----
10-0.lcd	8.503	未知	9910446	706112	31.087	-----	0	-----	-----		-----	-----
18-4.lcd	8.368	未知	9065855	652475	28.431	-----	0	-----	-----		-----	-----
18-3.lcd	8.371	未知	10236558	738750	32.112	-----	0	-----	-----		-----	-----
18-2.lcd	8.374	未知	12186044	889975	38.243	-----	0	-----	-----		-----	-----
18-1.lcd	8.365	未知	9397419	680456	29.474	-----	0	-----	-----		-----	-----
18-0.lcd	8.376	未知	9162027	662131	28.733	-----	0	-----	-----		-----	-----
17-4.lcd	8.375	未知	11081844	800468	34.771	-----	0	-----	-----		-----	-----
17-3.lcd	8.379	未知	10395198	751354	32.611	-----	0	-----	-----		-----	-----
17-2.lcd	8.378	未知	12835581	929795	40.286	-----	0	-----	-----		-----	-----
17-1.lcd	8.388	未知	11132753	793056	34.931	-----	0	-----	-----		-----	-----
17-0.lcd	8.384	未知	12274128	890966	38.52	-----	0	-----	-----		-----	-----
16-4.lcd	8.387	未知	10849649	782317	34.04	-----	0	-----	-----		-----	-----
16-3.lcd	8.405	未知	9086843	653964	28.497	-----	0	-----	-----		-----	-----
16-2.lcd	8.397	未知	10984989	789236	34.466	-----	0	-----	-----		-----	-----
16-1.lcd	8.397	未知	9368922	675253	29.384	-----	0	-----	-----		-----	-----
16-0.lcd	8.398	未知	10460260	743942	32.816	-----	0	-----	-----		-----	-----
15-4.lcd	8.397	未知	11214791	805805	35.189	-----	0	-----	-----		-----	-----
15-3.lcd	8.396	未知	10685612	762368	33.525	-----	0	-----	-----		-----	-----
15-2.lcd	8.384	未知	10783231	778247	33.832	-----	0	-----	-----		-----	-----
15-1.lcd	8.392	未知	12445853	907101	39.06	-----	0	-----	-----		-----	-----
15-0.lcd	8.398	未知	9380562	672637	29.42	-----	0	-----	-----		-----	-----
14-4.lcd	8.401	未知	10386409	748337	32.584	-----	0	-----	-----		-----	-----
14-3.lcd	8.413	未知	11103686	803762	34.839	-----	0	-----	-----		-----	-----
14-2.lcd	8.393	未知	10123553	724705	31.757	-----	0	-----	-----		-----	-----
14-1.lcd	8.419	未知	11204017	796439	35.155	-----	0	-----	-----		-----	-----
14-0.lcd	8.43	未知	10419468	744794	32.688	-----	0	-----	-----		-----	-----
13-4.lcd	8.408	未知	11651671	846972	36.563	-----	0	-----	-----		-----	-----
13-3.lcd	8.423	未知	11813789	854635	37.072	-----	0	-----	-----		-----	-----
13-2.lcd	8.431	未知	11948482	863453	37.496	-----	0	-----	-----		-----	-----
13-1.lcd	8.413	未知	12035498	867085	37.77	-----	0	-----	-----		-----	-----
13-0.lcd	8.452	未知	12195731	870498	38.273	-----	0	-----	-----		-----	-----

## Sheet: Figure 6C
Brain
bq1.lcd	Standard(Calc.Point)	1	410	-----	0	0.625	6.8	0	1	-----
bq2.lcd	Standard(Calc.Point)	2	1046	-----	0	1.25	6.7	0	1	-----
bq3.lcd	Standard(Calc.Point)	3	1627	24351	2.341	2.5	6.608	93.6	1
bq4.lcd	Standard(Calc.Point)	4	4173	26845	5.621	5	6.609	112.4	1
bq5.lcd	Standard(Calc.Point)	5	8498	31097	9.981	10	6.578	99.8	1
bq6.lcd	Standard(Calc.Point)	6	16629	30155	20.273	20	6.541	101.4	1
bq7.lcd	Standard(Calc.Point)	7	33776	28659	43.477	40	6.502	108.7	1
bq8.lcd	Standard(Calc.Point)	8	64602	35461	67.279	80	6.501	84.1	1		brain/g	brain (ng/g)		plasma (ug/mL)		brain/plasma (mL/kg)
1.lcd	Unknown	0	67603	64223	38.818	-----	6.478	-----	-----		0.1234	31.4571	18.9893	6.751		4.65961
2.lcd	Unknown	0	9694	39833	8.873	-----	6.414	-----	-----		0.0879	10.0944	14.075	2.268		4.4508
3.lcd	Unknown	0	20150	64666	11.398	-----	6.456	-----	-----		0.0887	12.8501		4.738		2.71213
4.lcd	Unknown	0	9569	38378	9.094	-----	6.406	-----	-----		0.0894	10.1723		2.833		3.59063
5.lcd	Unknown	0	6729	41749	5.832	-----	6.383	-----	-----		0.0756	7.71429		2.818		2.7375
6.lcd	Unknown	0	45750	48495	34.776	-----	6.433	-----	-----		0.0835	41.6479		5.756		7.23556
7.lcd	Unknown	0	5466	49758	3.933	-----	6.444	-----	-----		0.0941	4.1796	6.80171	4.153		1.0064
8.lcd	Unknown	0	6809	44237	5.564	-----	6.442	-----	-----		0.104	5.35	3.01914	3.475		1.53957
9.lcd	Unknown	0	8443	40930	7.5	-----	6.45	-----	-----		0.1002	7.48503		2.766		2.70608
10.lcd	Unknown	0	6849	59452	4.131	-----	6.451	-----	-----		0.0848	4.87146		1.69		2.88252
11.lcd	Unknown	0	10950	36326	11.022	-----	6.423	-----	-----		0.0883	12.4824		3.881		3.2163
12.lcd	Unknown	0	8982	58139	5.585	-----	6.448	-----	-----		0.0867	6.44175		3.66		1.76004
13.lcd	Unknown	0	3332	41847	2.814	-----	6.41	-----	-----		0.086	3.27209	3.31842	1.738		1.88268
14.lcd	Unknown	0	6841	54661	4.499	-----	6.457	-----	-----		0.079	5.69494	1.31825	3.062		1.85987
15.lcd	Unknown	0	3364	42381	2.805	-----	6.377	-----	-----		0.0876	3.20205		2.072		1.54539
16.lcd	Unknown	0	4084	46772	3.099	-----	6.377	-----	-----		0.0915	3.38689		1.969		1.7201
17.lcd	Unknown	0	1910	48048	1.339	-----	6.371	-----	-----		0.0778	1.72108		0.892		1.92946
18.lcd	Unknown	0	2972	50121	2.062	-----	6.38	-----	-----		0.0783	2.63346		2.142		1.22944
Plasma
bq1.lcd	Standard(Calc.Point)	1	558801	1032034	0.744	0.78	6.19	95.4	1	0.541456
bq2.lcd	Standard(Calc.Point)	2	1125832	1080926	1.66	1.5625	6.178	106.2	1	1.04154
bq3.lcd	Standard(Calc.Point)	3	1978012	1068839	3.142	3.125	6.175	100.5	1	1.85062
bq4.lcd	Standard(Calc.Point)	4	4340607	1087049	7.066	6.25	6.161	113.1	1	3.99302
bq5.lcd	Standard(Calc.Point)	5	8006392	1132487	12.701	12.5	6.161	101.6	1	7.06975
bq6.lcd	Standard(Calc.Point)	6	14447180	1104472	23.711	25	6.17	94.8	1	13.0806
bq7.lcd	Standard(Calc.Point)	7	26604656	1096973	44.175	50	6.175	88.4	1	24.2528
bq8.lcd	Standard(Calc.Point)	8	46220014	1102997	76.506	100	6.172	76.5	0	41.904
1.lcd	Unknown	0	4229266	1106839	6.751	-----	6.192	-----	-----	3.82103
2.lcd	Unknown	0	1533936	1116714	2.268	-----	6.179	-----	-----	1.37362
3.lcd	Unknown	0	3104660	1140561	4.738	-----	6.172	-----	-----	2.72205
4.lcd	Unknown	0	1958422	1164297	2.833	-----	6.195	-----	-----	1.68206
5.lcd	Unknown	0	1968433	1175835	2.818	-----	6.175	-----	-----	1.67407
6.lcd	Unknown	0	3657855	1116015	5.756	-----	6.187	-----	-----	3.2776
7.lcd	Unknown	0	2861120	1190839	4.153	-----	6.174	-----	-----	2.40261
8.lcd	Unknown	0	2412556	1186979	3.475	-----	6.177	-----	-----	2.03252
9.lcd	Unknown	0	2013800	1223957	2.766	-----	6.179	-----	-----	1.64532
10.lcd	Unknown	0	1258699	1189618	1.69	-----	6.178	-----	-----	1.05807
11.lcd	Unknown	0	2743775	1217051	3.881	-----	6.172	-----	-----	2.25444
12.lcd	Unknown	0	2474777	1159877	3.66	-----	6.167	-----	-----	2.13365
13.lcd	Unknown	0	1341586	1237236	1.738	-----	6.207	-----	-----	1.08434
16.lcd	Unknown	0	2121962	1174251	3.062	-----	6.193	-----	-----	1.80708
15.lcd	Unknown	0	1427540	1126913	2.072	-----	6.168	-----	-----	1.26677
14.lcd	Unknown	0	1433636	1184354	1.969	-----	6.207	-----	-----	1.21048
17.lcd	Unknown	0	702642	1129180	0.892	-----	6.182	-----	-----	0.622258
18.lcd	Unknown	0	1499087	1148872	2.142	-----	6.19	-----	-----	1.30483

## Sheet: Figure 6D
	wet	dry
1	0.3303	0.0719	0.2584	0.782319	78.2319		78.4322
2	0.407	0.0877	0.3193	0.784521	78.4521		0.200292
3	0.3904	0.0837	0.3067	0.785605	78.5605
4	0.3959	0.0864	0.3095	0.781763	78.1763
5	0.4326	0.0921	0.3405	0.787101	78.7101
6	0.4578	0.0986	0.3592	0.784622	78.4622
7	0.338	0.0753	0.2627	0.777219	77.7219		77.6245
8	0.399	0.0895	0.3095	0.775689	77.5689		0.345032
9	0.435	0.0972	0.3378	0.776552	77.6552
10	0.4065	0.0927	0.3138	0.771956	77.1956
11	0.3676	0.0831	0.2845	0.773939	77.3939
12	0.4227	0.0921	0.3306	0.782115	78.2115
13	0.3434	0.0783	0.2651	0.771986	77.1986		77.455
14	0.4338	0.0946	0.3392	0.781927	78.1927		0.775974
15	0.4878	0.1165	0.3713	0.761173	76.1173
16	0.4216	0.0954	0.3262	0.773719	77.3719
17	0.4112	0.0896	0.3216	0.782101	78.2101
18	0.3457	0.0773	0.2684	0.776396	77.6396

## Sheet: Figure 6E, F
1-claudin5							1-occludin							1-actin							1-ZO1							1-actin (ZO1)
2-claudin5							2-occludin							2-actin							2-ZO1							2-actin (ZO1)
	1-claudin5		1-actin							1-occludin		1-actin							1-ZO1		1-actin
Sham	4359.86		4690.93		0.929423	1.05302	0.88263		Sham	2951.72		4690.93		0.629239	0.66076	0.952296		Sham	13555.5		16694.2		0.81199	0.84826	0.957242
	5078.98		3862.74		1.31487		1.24867			2839.33		3862.74		0.735055		1.11244			13802.7		14517.2		0.950784		1.12086
	3810.91		4166.03		0.914758		0.868703			2574.55		4166.03		0.617986		0.935265			11794.6		15082.5		0.782005		0.921893
HIR	4942.69		4976.69		0.993168		0.943166		HIR	2564.96		4976.69		0.515395		0.780004		HIR	12740.5		13044.3		0.976709		1.15143
	4783.4		5340.81		0.895631		0.850539			1546.79		5340.81		0.289617		0.438309			11658.2		10890.3		1.07051		1.26201
	4301.91		5180.4		0.830421		0.788613			2116.91		5180.4		0.408639		0.618438			11450.2		11223.4		1.0202		1.2027
HIR+Arg	4791.28		5292.81		0.905242		0.859667		HIR+Arg	1577.18		5292.81		0.297986		0.450975		HIR+Arg	10844.6		10931.3		0.992063		1.16953
	4999.33		5636.52		0.886953		0.842298			627.213		5636.52		0.111277		0.168407			11203.3		11714.8		0.956333		1.12741
	3974.5		5701.76		0.697065		0.66197			2571.23		5701.76		0.450954		0.682478			11922.8		15595.8		0.764487		0.901242
	2-claudin5		2-actin							2-occludin		2-actin							2-ZO1		2-actin
Sham	4335.98		6263.81		0.692228	0.659727	1.04926		Sham	1247.28		6263.81		0.199125	0.140937	1.41287		Sham	10918.9		12953.9		0.842905	0.961429	0.876721
	3998.33		6506.69		0.614495		0.931438			635.477		6506.69		0.0976652		0.692971			11531.6		12549.6		0.918882		0.955746
	3259.03		4846.45		0.672458		1.0193			610.749		4846.45		0.12602		0.894159			13457.7		11989		1.1225		1.16753
HIR	4267.57		5185.69		0.822951		1.24741		HIR	802.012		5185.69		0.154659		1.09736		HIR	10666.3		11379.4		0.937336		0.97494
	6209.47		5573.81		1.11404		1.68864			749.042		5573.81		0.134386		0.953519			13055.9		8876.49		1.47084		1.52985
	5224.45		6475.23		0.806836		1.22299			1016.77		6475.23		0.157025		1.11415			10941.1		7626.32		1.43465		1.4922
HIR+Arg	6483.93		6249.52		1.03751		1.57263		HIR+Arg	1474.36		6249.52		0.235915		1.67391		HIR+Arg	11503.3		8824.44		1.30358		1.35587
	5599.98		6782.93		0.825599		1.25143			1508.86		6782.93		0.22245		1.57836			11087.1		12309.7		0.900684		0.936818
	5167.28		6334.93		0.81568		1.23639			1790.16		6334.93		0.282586		2.00505			13095.2		12511.2		1.04668		1.08867

## Sheet: Figure 6G, H
Sham	13	0.944305	0.91396	0.927589		0.928618
	14	0.956406	0.876449	0.914026		0.915627
	15	0.897036	0.962593	0.903106		0.920912
	16	0.870515	0.884715	0.859073		0.871434
	17	0.858965	0.707497	0.758098		0.774853
	18	0.911335	0.797972	0.739545		0.816284
HIR	1	0.471415	0.698387	0.528033		0.565945
	2	0.729724	0.438573	0.689668		0.619322
	3	0.614601	0.600143	0.678628		0.631124
	4	0.623458	0.626508	0.558888		0.602951
	5	0.669817	0.430428	0.6895		0.596582
	6	0.526428	0.655842	0.781353		0.654541
HIR+Arg	7	0.626153	0.761852	0.885471		0.757825
	8	0.782637	0.813181	0.830159		0.808659
	9	0.829145	0.898787	0.784456		0.837463
	10	0.81479	0.911946	0.880595		0.86911
	11	0.781588	0.906673	0.830958		0.83974
	12	0.638191	0.918778	0.931806		0.829592

## Sheet: Figure 6I, J
1-cyclin A							1-1-actin							1-CDK2							1-2-actin
2-cyclin A							2-1-actin							2-CDK2							2-2-actin
	1-cyclinA		1-1-actin							1-CDK2		1-2-actin
Sham	3551.86		5956.57		0.596293	0.471649	1.26427		Sham	3803.62		6545.52		0.581103	0.679372	0.855353
	2887.67		5511.52		0.523934		1.11086			4768.4		6768.35		0.704514		1.03701
	1858.18		6304.93		0.294719		0.62487			4801.86		6381.23		0.752498		1.10764
HIR	1742.91		6036.64		0.288722		0.612155		HIR	1919.79		6306.23		0.304428		0.448102
	2517.91		6413.47		0.392598		0.832394			2121.84		6606.35		0.321182		0.472764
	2183.38		6386.76		0.34186		0.724819			1619.06		6639.05		0.243869		0.358963
HIR+Arg	2352.18		6551.76		0.359016		0.761193		HIR+Arg	2051.01		6135.52		0.334285		0.49205
	2999.6		5351.98		0.560465		1.18831			3028.96		6288.52		0.481665		0.708987
	3220.6		5280.28		0.60993		1.29319			2902.91		5932.4		0.489332		0.720271
	2-cyclin A		2-1-actin							2-CDK2		2-2-actin
Sham	4526.98		6575.28		0.688486	0.585446	1.176		Sham	5837.71		6041.23		0.966312	0.922433	1.04757
	3826.55		7060.88		0.541936		0.925681			5075.64		6215.23		0.816646		0.885317
	3613.22		6870.35		0.525916		0.898317			5930.76		6025.1		0.984342		1.06711
HIR	1995.91		6765.59		0.295009		0.503905		HIR	3423.57		6202.98		0.551923		0.598334
	2663.2		6877.83		0.387216		0.661403			4349.23		6765.23		0.64288		0.696939
	2610.45		6691.12		0.390136		0.666391			3878.81		6753.81		0.574314		0.622608
HIR+Arg	4185.52		6565.71		0.637481		1.08888		HIR+Arg	4715.81		6248.4		0.754723		0.818187
	5087.25		6147.88		0.827479		1.41342			6149.95		6544.81		0.939669		1.01868
	5225.47		6904.59		0.756811		1.29271			6897.42		6103.81		1.13002		1.22504
1-cyclin D							1-CDK4							1-3-actin
2-cyclin D							2-CDK4							2-3-actin
	1-cyclin D		1-3-actin							1-CDK4		1-3-actin
Sham	3441.3		5108.45		0.673648	0.697948	0.965184		Sham	1092.18		5108.45		0.2138	0.28558	0.748651
	3873.2		5106.74		0.75845		1.08669			2116.38		5106.74		0.414428		1.45118
	3530.98		5335.86		0.661746		0.948131			1219.31		5335.86		0.228511		0.800167
HIR	2603.06		6472.81		0.402153		0.576194		HIR	712.042		6472.81		0.110005		0.385199
	1775.23		6206.08		0.286047		0.409841			404.92		6206.08		0.0652457		0.228467
	2184.53		6190.57		0.35288		0.505596			695.799		6190.57		0.112397		0.393574
HIR+Arg	2836.08		6091.57		0.465575		0.667063		HIR+Arg	2473.84		6091.57		0.406109		1.42205
	2763.55		5841.57		0.473083		0.67782			1951.18		5841.57		0.334017		1.16961
	3010.79		6024.15		0.499786		0.71608			1980.48		6024.15		0.328756		1.15119
	2-cyclin D		2-3-actin							2-CDK4		2-3-actin
Sham	2153.06		6987.57		0.308127	0.43281	0.711923		Sham	713.113		6987.57		0.102055	0.187255	0.545003
	3271.64		6698.1		0.488443		1.12854			1714.5		6698.1		0.255968		1.36695
	3268.4		6512.57		0.50186		1.15954			1326.89		6512.57		0.203743		1.08805
HIR	1801.53		6927.23		0.260065		0.600875		HIR	311.092		6927.23		0.0449086		0.239826
	2288.13		7038.76		0.325076		0.751083			430.627		7038.76		0.0611794		0.326717
	1780.23		6136.1		0.290124		0.670328			331.678		6136.1		0.0540535		0.288663
HIR+Arg	3227.98		6294.52		0.512824		1.18487		HIR+Arg	2051.7		6294.52		0.32595		1.74067
	2582.6		7217.93		0.357803		0.826698			1703.11		7217.93		0.235956		1.26008
	2581.89		6328.1		0.408004		0.942686			1325.75		6328.1		0.209502		1.1188
