# Supplementary material for: Hepatic Ischemia-Reperfusion Impairs Blood-Brain Barrier Partly Due to Release of Arginase From Injured Liver
Source: Front Pharmacol. 2021 Oct 13;12:724471. doi: 10.3389/fphar.2021.724471 (PMC8548691; doi:10.3389/fphar.2021.724471)
Supplement: Supplementary file 14 [file Table4.XLSX]

## Sheet: Figure 4A
1.5625ug.lcd	标准(校准点)	1	13.422	551045	-----	-----	1.587	1.5625	101.6	1
6.25ug.lcd	标准(校准点)	3	13.438	1871582	-----	-----	5.515	6.25	88.2	1
12.5ug.lcd	标准(校准点)	4	13.476	4352925	-----	-----	12.895	12.5	103.2	1
25ug.lcd	标准(校准点)	5	13.51	8643787	-----	-----	25.658	25	102.6	1
50ug.lcd	标准(校准点)	6	13.861	16902084	-----	-----	50.22	50	100.4	1
100ug.lcd	标准(校准点)	7	13.631	34536045	-----	-----	102.669	100	102.7	1
3.125ug.lcd	标准(校准点)	2	13.387	1083779	-----	-----	3.172	3.125	101.5	1
200ug.lcd	标准(校准点)	8	13.52	67115937	-----	-----	199.572	200	99.8	1
Sham1.lcd	未知	0	13.585	7940239	-----	-----	23.565	-----	-----	-----
Sham2.lcd	未知	0	13.265	8238390	-----	-----	24.452	-----	-----	-----
Sham3.lcd	未知	0	13.507	10944208	-----	-----	32.5	-----	-----	-----
HIR1.lcd	未知	0	13.306	194973	-----	-----	0.528	-----	-----	-----
HIR2.lcd	未知	0	13.164	646035	-----	-----	1.87	-----	-----	-----
HIR3.lcd	未知	0	13.035	440279	-----	-----	1.258	-----	-----	-----
Sham4.lcd	未知	0	13.761	7860413	-----	-----	22.405	-----	-----	-----
Sham5.lcd	未知	0	13.954	8022688	-----	-----	23.887	-----	-----	-----
Sham6.lcd	未知	0	13.688	9258978	-----	-----	28.641	-----	-----	-----
HIR4.lcd	未知	0	13.109	659461	-----	-----	1.91	-----	-----	-----
HIR5.lcd	未知	0	13.885	506562	-----	-----	1.455	-----	-----	-----
HIR6.lcd	未知	0	13.87	568570	-----	-----	1.639	-----	-----	-----

## Sheet: Figure 4B, C, D
	bq6 6.25ug.lcd	标准(校准点)	6	17.214	528384	-----	-----	6.557	6.25	104.9	1
	bq7 12.5ug.lcd	标准(校准点)	7	17.176	1674966	-----	-----	11.011	12.5	88.1	1
	bq8 25ug.lcd	标准(校准点)	8	16.659	5651140	-----	-----	26.455	25	105.8	1
	bq9 50ug.lcd	标准(校准点)	9	15.776	10850597	-----	-----	46.651	50	93.3	1
	bq10 100ug.lcd	标准(校准点)	10	17.121	26021848	-----	-----	105.579	100	105.6	1
	bq11 200ug.lcd	标准(校准点)	11	17.011	51510742	-----	-----	204.584	200	102.3	1
2h	con1.lcd	未知	0	17.078	41198979	-----	-----	164.543
	con2.lcd	未知	0	16.985	39228698	-----	-----	156.89
	con3.lcd	未知	0	16.924	37094075	-----	-----	148.599
	LH 1.lcd	未知	0	17.022	12604771	-----	-----	53.465	-----	-----	-----
	LH 2.lcd	未知	0	16.972	11313487	-----	-----	48.449	-----	-----	-----
	LH 3.lcd	未知	0	16.871	11605487	-----	-----	49.583	-----	-----	-----
	Ase 1.lcd	未知	0	17.06	4019221	-----	-----	20.117	-----	-----	-----
	Ase 2.lcd	未知	0	16.9	3592380	-----	-----	18.459	-----	-----	-----
	Ase 3.lcd	未知	0	16.855	3209490	-----	-----	16.971	-----	-----	-----
6h	con1.lcd	未知	0	17.496	36887385	-----	-----	147.796
	con2.lcd	未知	0	17.394	33652406	-----	-----	135.23
	con3.lcd	未知	0	17.243	37122249	-----	-----	148.708
	LH 1.lcd	未知	0	17.599	3177987	-----	-----	16.857	-----	-----	-----
	LH 2.lcd	未知	0	17.355	2277843	-----	-----	13.361	-----	-----	-----
	LH 3.lcd	未知	0	17.225	2925237	-----	-----	15.876	-----	-----	-----
	Ase 1.lcd	未知	0	17.404	475238	-----	-----	6.359	-----	-----	-----
	Ase 2.lcd	未知	0	17.398	253129	-----	-----	5.496	-----	-----	-----
	Ase 3.lcd	未知	0	17.226	340070	-----	-----	5.834	-----	-----	-----
12h	con1.lcd	未知	0	17.68	32739083	-----	-----	131.682	-----	-----	-----
	con2.lcd	未知	0	17.598	31966967	-----	-----	128.683	-----	-----	-----
	con3.lcd	未知	0	17.539	30412411	-----	-----	122.645	-----	-----	-----
	LH 1.lcd	未知	0	17.669	495576	-----	-----	6.438	-----	-----	-----
	LH 2.lcd	未知	0	17.597	309517	-----	-----	5.715	-----	-----	-----
	LH 3.lcd	未知	0	17.576	348690	-----	-----	5.867	-----	-----	-----
	Ase 1.lcd	未知	0	17.739	193062	-----	-----	5.263	-----	-----	-----
	Ase 2.lcd	未知	0	17.594	321342	-----	-----	5.761	-----	-----	-----
	Ase 3.lcd	未知	0	17.532	307028	-----	-----	5.706	-----	-----	-----
24h	con1.lcd	未知	0	17.936	32176032	-----	-----	128.801	-----	-----	-----
	con2.lcd	未知	0	17.764	30419473	-----	-----	120.978	-----	-----	-----
	con3.lcd	未知	0	17.677	30627033	-----	-----	122.016	-----	-----	-----
	LH 1.lcd	未知	0	17.898	351316	-----	-----	4.8266	-----	-----	-----
	LH 2.lcd	未知	0	17.998	326950	-----	-----	4.7071	-----	-----	-----
	LH 3.lcd	未知	0	17.705	308938	-----	-----	4.5701	-----	-----	-----
	Ase 1.lcd	未知	0	17.916	299661	-----	-----	4.477	-----	-----	-----
	Ase 2.lcd	未知	0	17.843	207087	-----	-----	3.117	-----	-----	-----
	Ase 3.lcd	未知	0	17.726	312474	-----	-----	4.687	-----	-----	-----
	bq9-0.975ug.lcd	8.215	标准(校准点)	281679	14857	9.335	10	1	93.4	1		-----	-----
	bq8-1.95ug.lcd	8.221	标准(校准点)	534203	29111	20.338	20	2	101.7	1		-----	-----
	bq7-3.9ug.lcd	8.243	标准(校准点)	1146296	62720	47.007	40	3	117.5	1		-----	-----
	bq6-7.8ug.lcd	8.22	标准(校准点)	2057317	113783	86.701	80	4	108.4	1		-----	-----
	bq5-15.625ug.lcd	8.228	标准(校准点)	4290822	237969	184.017	160	5	115	1		-----	-----
	bq4-31.25ug.lcd	8.232	标准(校准点)	6671915	371065	287.763	320	6	89.9	0		-----	-----
	bq3-62.5ug.lcd	8.244	标准(校准点)	9476044	526608	409.941	640	7	64.1	1		-----	-----
0h	6-0.lcd	8.221	未知	749347	23011	29.712	-----	0	-----	-----		-----	-----	178.272
	5-0.lcd	8.221	未知	725298	23354	27.249	-----	0	-----	-----		-----	-----	163.494
	4-0.lcd	8.224	未知	765590	23412	30.42	-----	0	-----	-----		-----	-----	182.52
	3-0.lcd	8.228	未知	808305	23431	32.281	-----	0	-----	-----		-----	-----	193.686
	2-0.lcd	8.234	未知	809146	23424	32.317	-----	0	-----	-----		-----	-----	193.902
	1-0.lcd	8.232	未知	817175	24036	32.667	-----	0	-----	-----		-----	-----	196.002
HIR	6-4.lcd	8.25	未知	113043	5720	1.988	-----	0	-----	-----		-----	-----
	6-3.lcd	8.326	未知	120385	6111	2.308	-----	0	-----	-----		-----	-----
	6-2.lcd	8.424	未知	290189	6959	9.706	-----	0	-----	-----		-----	-----
	6-1.lcd	8.403	未知	361098	9074	12.796	-----	0	-----	-----		-----	-----
	6-0.lcd	8.353	未知	480695	26016	18.007	-----	0	-----	-----		-----	-----	180.07
	5-4.lcd	8.285	未知	120724	5874	2.322	-----	0	-----	-----		-----	-----
	5-3.lcd	8.316	未知	131386	6604	2.787	-----	0	-----	-----		-----	-----
	5-2.lcd	8.402	未知	219447	5639	6.624	-----	0	-----	-----		-----	-----
	5-1.lcd	8.416	未知	353587	9119	12.468	-----	0	-----	-----		-----	-----
	5-0.lcd	8.366	未知	479645	26141	17.961	-----	0	-----	-----		-----	-----	179.61
	4-4.lcd	8.298	未知	108994	5350	1.811	-----	0	-----	-----		-----	-----
	4-3.lcd	8.289	未知	121725	5969	2.366	-----	0	-----	-----		-----	-----
	4-2.lcd	8.406	未知	262361	5824	8.494	-----	0	-----	-----		-----	-----
	4-1.lcd	8.429	未知	357471	8748	12.638	-----	0	-----	-----		-----	-----
	4-0.lcd	8.37	未知	480257	26189	17.987	-----	0	-----	-----		-----	-----	179.87
Ctrl	3-4.lcd	8.24	未知	3224213	157663	137.544	-----	0	-----	-----		-----	-----
	3-3.lcd	8.261	未知	2853923	155573	121.41	-----	0	-----	-----		-----	-----
	3-2.lcd	8.3	未知	3704584	167959	158.474	-----	0	-----	-----		-----	-----
	3-1.lcd	8.332	未知	3031300	166979	129.138	-----	0	-----	-----		-----	-----
	3-0.lcd	8.371	未知	477132	26159	17.851	-----	0	-----	-----		-----	-----	178.51
	2-4.lcd	8.248	未知	3291411	166303	140.472	-----	0	-----	-----		-----	-----
	2-3.lcd	8.255	未知	3272123	158224	139.631	-----	0	-----	-----		-----	-----
	2-2.lcd	8.318	未知	3073765	166610	130.989	-----	0	-----	-----		-----	-----
	2-1.lcd	8.331	未知	3749912	168526	160.449	-----	0	-----	-----		-----	-----
	2-0.lcd	8.394	未知	430664	23712	15.827	-----	0	-----	-----		-----	-----	189.924
	1-4.lcd	8.267	未知	2921532	154058	124.356	-----	0	-----	-----		-----	-----
	1-3.lcd	8.26	未知	3025535	156831	128.887	-----	0	-----	-----		-----	-----
	1-2.lcd	8.333	未知	3100411	167781	132.15	-----	0	-----	-----		-----	-----
	1-1.lcd	8.348	未知	3179299	172588	135.587	-----	0	-----	-----		-----	-----
	1-0.lcd	8.42	未知	437621	24417	16.13	-----	0	-----	-----		-----	-----	193.56

## Sheet: Figure 4E
Ctrl	0.7206	0.7262	0.7497	0.7092	0.726425	0.991981	0.99969	1.03204	0.976288
LH	0.4642	0.5154	0.5643	0.4858		0.63902	0.709502	0.776818	0.668755
LH+Arg	0.7595	0.7752	0.798	0.7292		1.04553	1.06714	1.09853	1.00382

## Sheet: Figure 4F
Ctrl	0.7903	0.8102	0.8194	0.805	0.806225	0.980247	1.00493	1.01634	0.998481
Ase	0.5054	0.555	0.5432	0.4973		0.626872	0.688393	0.673757	0.616825
Ase+Arg	0.7987	0.7692	0.8144	0.7863		0.990666	0.954076	1.01014	0.975286

## Sheet: Figure 4G
Ctrl	0.5908	0.5518	0.5657	0.6282	0.584125	1.01143	0.944661	0.968457	1.07545
HIR	0.2558	0.2729	0.2042	0.2338		0.43792	0.467195	0.349583	0.400257
HIR+Arg	0.5032	0.4518	0.4735	0.4062		0.861459	0.773465	0.810614	0.695399

## Sheet: Figure 4H
Ctrl		0.7382	0.7499	0.7372	0.7568	0.745525	0.990175	1.00587	0.988833	1.01512
	+Orn	0.7297	0.7514	0.7711	0.7469		0.978773	1.00788	1.0343	1.00184
	+Urea	0.7344	0.7509	0.7353	0.7295		0.985078	1.00721	0.986285	0.978505
	+Orn+Urea	0.7446	0.7738	0.7683	0.7164		0.998759	1.03793	1.03055	0.960934
(-)Arg		0.3566	0.3686	0.3686	0.3423		0.478321	0.494417	0.494417	0.45914
	+Orn	0.3638	0.3591	0.3557	0.3691		0.487978	0.481674	0.477113	0.495087
	+Urea	0.3511	0.3609	0.3479	0.3288		0.470943	0.484088	0.466651	0.441031
	+Orn+Urea	0.3302	0.3491	0.3513	0.3194		0.442909	0.468261	0.471212	0.428423

## Sheet: Figure 4I
Ctrl	0.7345	0.6942	0.6601	0.7412	0.7075	1.03816	0.981201	0.933004	1.04763
(-)Arg	0.3568	0.3604	0.3767	0.3228		0.504311	0.509399	0.532438	0.456254
50ug	0.6016	0.6614	0.6921	0.5826		0.850318	0.934841	0.978233	0.823463
20ug	0.6176	0.6277	0.6162	0.5984		0.872933	0.887208	0.870954	0.845795
10ug	0.5477	0.593	0.5617	0.5165		0.774134	0.838163	0.793922	0.730035
5ug	0.3602	0.3493	0.3849	0.3206		0.509117	0.49371	0.544028	0.453145
2ug	0.3176	0.3276	0.3341	0.3428		0.448905	0.463039	0.472226	0.484523

## Sheet: Figure 4J
250ng.lcd	18.084	标准(校准点)	443105	14102	255.324	250	1	102.1	1
500ng.lcd	17.847	标准(校准点)	905709	30368	500.562	500	2	100.1	1
1ug.lcd	17.839	标准(校准点)	1255352	40855	685.916	1000	3	68.6	0
2ug.lcd	17.828	标准(校准点)	3666236	121121	1963.99	2000	4	98.2	1
4ug.lcd	17.834	标准(校准点)	7383447	244790	3934.57	4000	5	98.4	1
8ug.lcd	17.833	标准(校准点)	15232513	506015	8095.56	8000	6	101.2	1		mg/ml protein		ng/mg protein		ug/mg protein
con1.lcd	18.442	未知	1926185	63573	1041.54	-----	0	-----	-----		0.666727		1562.17		1.56217
con2.lcd	18.43	未知	2108573	69514	1138.23	-----	0	-----	-----		0.640079		1778.26		1.77826
con3.lcd	17.657	未知	2069661	72826	1117.6	-----	0	-----	-----		0.640979		1743.58		1.74358
(-)1.lcd	18.152	未知	159760	5428	105.116	-----	0	-----	-----		0.362081		290.31		0.29031
(-)2.lcd	18.122	未知	229230	7791	141.944	-----	0	-----	-----		0.352359		402.84		0.40284
(-)3.lcd	17.608	未知	260449	9221	158.494	-----	0	-----	-----		0.3556		445.709		0.445709
(-)+Arg1.lcd	18.205	未知	1462277	49125	795.612	-----	0	-----	-----		0.64206		1239.16		1.23916
(-)+Arg2.lcd	18.276	未知	1525674	51688	829.221	-----	0	-----	-----		0.609831		1359.76		1.35976
(-)+Arg3.lcd	18.241	未知	1685974	57395	914.2	-----	0	-----	-----		0.604969		1511.15		1.51115
cit(+)1.lcd	18.087	未知	891026	30241	492.778	-----	0	-----	-----		0.524307		939.866		0.939866
cit(+)2.lcd	18.295	未知	850026	29802	465.018	-----	0	-----	-----		0.53493		869.307		0.869307
cit(+)3.lcd	18.286	未知	840296	29673	459.86	-----	0	-----	-----		0.516205		890.848		0.890848

## Sheet: Figure 4K
0.0975ug.lcd	标准(校准点)	1	10.231	39031	-----	-----	0.101	0.0975	104.1	1
0.195ug.lcd	标准(校准点)	2	10.269	60243	-----	-----	0.167	0.195	85.6	1
0.39ug.lcd	标准(校准点)	3	10.241	154671	-----	-----	0.458	0.39	117.5	1
0.78ug.lcd	标准(校准点)	4	10.247	217204	-----	-----	0.651	0.78	83.5	1
1.5625ug.lcd	标准(校准点)	5	10.135	596280	-----	-----	1.821	1.56	116.7	1
3.125ug.lcd	标准(校准点)	6	10.217	943446	-----	-----	2.893	3.125	92.6	1
6.25ug.lcd	标准(校准点)	7	10.226	2495849	-----	-----	7.683	6.25	122.9	0
12.5ug.lcd	标准(校准点)	8	10.326	4926114	-----	-----	15.183	12.5	121.5	0
25ug.lcd	标准(校准点)	9	10.208	9947497	-----	-----	30.68	25	122.7	0		mg/mL protein
con1.lcd	未知	0	10.195	184449	-----	-----	0.55	-----	-----	-----		0.300324		1.83135
con2.lcd	未知	0	10.249	155853	-----	-----	0.462	-----	-----	-----		0.295373		1.56413
con3.lcd	未知	0	10.2	154682	-----	-----	0.458	-----	-----	-----		0.294292		1.55628
Ase1.lcd	未知	0	10.232	42275	-----	-----	0.104	-----	-----	-----		0.180771		0.575315
Ase2.lcd	未知	0	10.203	35799	-----	-----	0.091	-----	-----	-----		0.187793		0.484577
Ase3.lcd	未知	0	10.205	41309	-----	-----	0.108	-----	-----	-----		0.196075		0.55081
ARG+Arg4.lcd	未知	0	10.236	54242	-----	-----	0.144	-----	-----	-----		0.185632		0.775728
Ase+Arg2.lcd	未知	0	10.205	70540	-----	-----	0.199	-----	-----	-----		0.17753		1.12094
Ase+Arg3.lcd	未知	0	10.238	54017	-----	-----	0.143	-----	-----	-----		0.189953		0.752817
Ase+Cit1.lcd	未知	0	10.175	75069	-----	-----	0.213	-----	-----	-----		0.232445		0.916345
Ase+Cit2.lcd	未知	0	10.188	92829	-----	-----	0.267	-----	-----	-----		0.233075		1.14555
Ase+Cit3.lcd	未知	0	10.199	75627	-----	-----	0.214	-----	-----	-----		0.222362		0.962394

## Sheet: Figure 4L
	Ctrl	1.0976	1.0948	1.0556	1.08267	1.01379	1.01121	0.975
(-)Arg		0.6105	0.6188	0.7003		0.563885	0.571552	0.646829
	+Arg	1.0773	1.0794	1.0374		0.995043	0.996983	0.95819
	+Cit	0.8704	0.8596	0.9513		0.803941	0.793966	0.878664

[truncated: 2 more sheets: Figure 4M, Figure 4N]
