# Supplementary material for: Hepatic Ischemia-Reperfusion Impairs Blood-Brain Barrier Partly Due to Release of Arginase From Injured Liver
Source: Front Pharmacol. 2021 Oct 13;12:724471. doi: 10.3389/fphar.2021.724471 (PMC8548691; doi:10.3389/fphar.2021.724471)
Supplement: Supplementary file 15 [file DataSheet2.ZIP]

Archive with 16 entries (12 files):
- Flow cytometry (Figure 5A, part2)/
- Flow cytometry (Figure 5A, part2)/Figure 5A, part2/
- Flow cytometry (Figure 5A, part2)/Figure 5A, part2/(-)Arg/
- Flow cytometry (Figure 5A, part2)/Figure 5A, part2/(-)Arg/adm2021-01-06.0044.fcs
- Flow cytometry (Figure 5A, part2)/Figure 5A, part2/(-)Arg/adm2021-01-06.0045.fcs
- Flow cytometry (Figure 5A, part2)/Figure 5A, part2/(-)Arg/adm2021-01-06.0046.fcs
- Flow cytometry (Figure 5A, part2)/Figure 5A, part2/(-)Arg/adm2021-01-06.0047.fcs
- Flow cytometry (Figure 5A, part2)/Figure 5A, part2/(-)Arg/adm2021-01-06.0048.fcs
- Flow cytometry (Figure 5A, part2)/Figure 5A, part2/(-)Arg/adm2021-01-06.0049.fcs
- Flow cytometry (Figure 5A, part2)/Figure 5A, part2/Ase/
- Flow cytometry (Figure 5A, part2)/Figure 5A, part2/Ase/adm2021-01-06.0050.fcs
- Flow cytometry (Figure 5A, part2)/Figure 5A, part2/Ase/adm2021-01-06.0051.fcs
- Flow cytometry (Figure 5A, part2)/Figure 5A, part2/Ase/adm2021-01-06.0052.fcs
- Flow cytometry (Figure 5A, part2)/Figure 5A, part2/Ase/adm2021-01-06.0053.fcs
- Flow cytometry (Figure 5A, part2)/Figure 5A, part2/Ase/adm2021-01-06.0054.fcs
- Flow cytometry (Figure 5A, part2)/Figure 5A, part2/Ase/adm2021-01-06.0055.fcs
