# Supplementary material for: Hepatic Ischemia-Reperfusion Impairs Blood-Brain Barrier Partly Due to Release of Arginase From Injured Liver
Source: Front Pharmacol. 2021 Oct 13;12:724471. doi: 10.3389/fphar.2021.724471 (PMC8548691; doi:10.3389/fphar.2021.724471)
Supplement: Supplementary file 16 [file Table1.XLSX]

## Sheet: Figure 1A
Brain
bq1.lcd	Standard(Calc.Point)	1	4408	13633	0.742	0.7625	6.316	97.4	1
bq2.lcd	Standard(Calc.Point)	2	7929	12796	1.58	1.525	6.306	103.6	1
bq3.lcd	Standard(Calc.Point)	3	17371	11107	4.251	3.05	6.314	139.4	0
bq4.lcd	Standard(Calc.Point)	4	28035	11995	6.438	6.1	6.291	105.5	1
bq5.lcd	Standard(Calc.Point)	5	52149	10648	13.68	12.2	6.274	112.1	1
bq6.lcd	Standard(Calc.Point)	6	98096	15086	18.218	22.4	6.268	81.3	1
1.lcd	Unknown	0	6974	11441	1.552	-----	6.297	-----	-----
2.lcd	Unknown	0	8678	11668	1.931	-----	6.273	-----	-----
3.lcd	Unknown	0	6735	13195	1.272	-----	6.252	-----	-----
4.lcd	Unknown	0	12036	11834	2.704	-----	6.241	-----	-----
5.lcd	Unknown	0	9110	11204	2.128	-----	6.292	-----	-----
6.lcd	Unknown	0	7773	11705	1.706	-----	5.681	-----	-----
7.lcd	Unknown	0	21504	13018	4.5	-----	6.273	-----	-----
8.lcd	Unknown	0	24640	12893	5.233	-----	6.265	-----	-----
9.lcd	Unknown	0	18111	11856	4.148	-----	6.308	-----	-----
10.lcd	Unknown	0	38501	13695	7.779	-----	6.265	-----	-----
11.lcd	Unknown	0	12812	13572	2.498	-----	6.293	-----	-----
12.lcd	Unknown	0	12902	13973	2.439	-----	6.267	-----	-----
					brain (ng/g)		plasma (ug/mL)		brain/plasma (mL/kg)
				sham	3.104		1.819		1.70643		1.76063	0.423851
					3.862		3.111		1.2414
					2.544		1.898		1.34036
					5.408		2.42		2.23471
					4.256		1.907		2.23178
					3.412		1.886		1.80912
				HIR	9		3.534		2.54669		3.56172	2.44404
					10.466		3.816		2.74266
					8.296		3.037		2.73164
					15.558		4.713		3.30108
					4.996		0.593		8.42496
					4.878		3.005		1.62329
Plasma
p1.lcd	Standard(Calc.Point)	1	394551	2288144	0.488	0.5	6.273	97.7	1
p2.lcd	Standard(Calc.Point)	2	618405	2282500	0.977	1	6.256	97.7	1
p3.lcd	Standard(Calc.Point)	3	1136096	2151044	2.253	2	6.216	112.7	1
p4.lcd	Standard(Calc.Point)	4	2167718	2327000	4.255	4	6.28	106.4	1
p5.lcd	Standard(Calc.Point)	5	3789778	2256929	7.964	8	6.238	99.5	1
p6.lcd	Standard(Calc.Point)	6	6286762	2206105	13.772	16	6.264	86.1	1
1.lcd	Unknown	0	997457	2263312	1.819	-----	6.224	-----	-----
2.lcd	Unknown	0	1644017	2345412	3.111	-----	6.261	-----	-----
3.lcd	Unknown	0	1083373	2372881	1.898	-----	6.269	-----	-----
4.lcd	Unknown	0	1296289	2307154	2.42	-----	6.286	-----	-----
5.lcd	Unknown	0	1019974	2225171	1.907	-----	6.241	-----	-----
6.lcd	Unknown	0	1031085	2270691	1.886	-----	6.18	-----	-----
7.lcd	Unknown	0	1839414	2339059	3.534	-----	6.265	-----	-----
8.lcd	Unknown	0	2081461	2468852	3.816	-----	6.191	-----	-----
9.lcd	Unknown	0	1687017	2458743	3.037	-----	6.245	-----	-----
10.lcd	Unknown	0	2575400	2515116	4.713	-----	6.251	-----	-----
11.lcd	Unknown	0	508539	2626840	0.593	-----	6.282	-----	-----
12.lcd	Unknown	0	1558514	2292919	3.005	-----	6.282	-----	-----

## Sheet: Figure 1B
HIR	1	0.275	0.2473	0.2278		0.671387	0.60376	0.556152		0.610433
	2	0.239	0.2165	0.2449		0.583496	0.528564	0.5979		0.569987
	3	0.2451	0.2412	0.2501		0.598389	0.588867	0.610596		0.599284
	4	0.2377	0.2254	0.2574		0.580322	0.550293	0.628418		0.586344
	5	0.253	0.297	0.2826		0.617676	0.725098	0.689941		0.677572
	6	0.3122	0.2822	0.3053		0.762207	0.688965	0.745361		0.732178
	7	0.353	0.397	0.3826		0.861816	0.969238	0.934082		0.921712
	8	0.4122	0.3822	0.4053		1.00635	0.933105	0.989502		0.976318
Sham	9	0.3893	0.3994	0.2787		0.950439	0.975098	0.68042		0.868652
	10	0.3194	0.3574	0.3441		0.779785	0.872559	0.840088		0.830811
	11	0.3844	0.4263	0.4367		0.938477	1.04077	1.06616		1.01514
	12	0.4481	0.3948	0.3913		1.09399	0.963867	0.955322		1.00439
FBS		0.3752	0.3991	0.4151	0.4096	0.916016	0.974365	1.01343
		0.416	0.4165	0.4357		1.01562	1.01685	1.06372

## Sheet: Figure 1C
Ctrl		1.4605	1.3736	1.3979	1.4136	1.4114	1.03479	0.973218	0.990435	1.00156
LH 50ug/ml		1.4013	1.3468	1.3775	1.2461		0.992844	0.95423	0.975981	0.882882
LH 100ug/ml		1.0159	0.9992	0.9739	1.0212		0.719782	0.70795	0.690024	0.723537
LH 200ug/ml		0.8529	0.8284	0.8187	0.8194		0.604294	0.586935	0.580062	0.580558
LH 400ug/ml		0.8413	0.8658	0.7963	0.8123		0.596075	0.613433	0.564192	0.575528

## Sheet: Figure 1D
Ctrl	0.5118	0.4863	0.491	0.5294	0.504625	1.01422	0.963686	0.973	1.0491
lung	0.4339	0.458	0.4727	0.4743		0.859846	0.907605	0.936735	0.939906
heart	0.574	0.6416	0.6235	0.5862		1.13748	1.27144	1.23557	1.16165
spleen	0.6407	0.6609	0.7231	0.6125		1.26966	1.30969	1.43295	1.21377
liver	0.2802	0.314	0.2971	0.3018		0.555264	0.622244	0.588754	0.598068
Ctrl	0.627	0.6147	0.6254	0.6267	0.62345	1.00569	0.985965	1.00313	1.00521
intestine	0.6274	0.6297	0.6271	0.6186		1.00634	1.01002	1.00585	0.992221
Ctrl	0.6306	0.6405	0.6378	0.6206	0.632375	0.997193	1.01285	1.00858	0.98138
kidney	0.7607	0.7623	0.7483	0.7567		1.20293	1.20546	1.18332	1.1966
Ctrl	0.6143	0.6101	0.6192	0.6092	0.6132	1.00179	0.994945	1.00978	0.993477
brain	0.7255	0.7293	0.739	0.7269		1.18314	1.18933	1.20515	1.18542

## Sheet: Figure 1E
primate rat hepatocyte lysate
Ctrl	0.8709	0.8735	0.8448	0.8095	0.849675	1.02498	1.02804	0.994263	0.952717
50ug/ml	0.752	0.7618	0.7577	0.7543		0.885044	0.896578	0.891753	0.887751
100ug/ml	0.6302	0.6381	0.6139	0.6028		0.741695	0.750993	0.722512	0.709448
200ug/ml	0.6017	0.5995	0.6025	0.6108		0.708153	0.705564	0.709095	0.718863
400ug/ml	0.5949	0.5696	0.5897	0.5891		0.70015	0.670374	0.69403	0.693324

## Sheet: Figure 1F
human S9
Ctrl	0.5625	0.609	0.5997	0.5913	0.590625	0.952381	1.03111	1.01537	1.00114
	0.4583	0.4494	0.4556	0.4706		0.775958	0.760889	0.771386	0.796783
