# Supplementary material for: Hepatic Ischemia-Reperfusion Impairs Blood-Brain Barrier Partly Due to Release of Arginase From Injured Liver
Source: Front Pharmacol. 2021 Oct 13;12:724471. doi: 10.3389/fphar.2021.724471 (PMC8548691; doi:10.3389/fphar.2021.724471)
Supplement: Supplementary file 17 [file Table5.XLSX]

## Sheet: Figure 5A, B
			Ctrl1					Ctrl2					Ctrl3					Ctrl4					Ctrl5					Ctrl6
			histone1					histone2					histone3					histone4					histone5					histone6
			(-)Arg1					(-)Arg2					(-)Arg3					(-)Arg4					(-)Arg5					(-)Arg6
			Ase1					Ase2					Ase3					Ase4					Ase5					Ase6
Ctrl	2.57	2.62	2.7	3.15	3.3	2.95
histone	17.2	16.4	16.7	16.1	15.7	17.1
(-)Arg	2.41	2.28	2.36	2.23	2.74	2.53
Ase	2.38	2.65	2.15	2.13	2.8	3.17

## Sheet: Figure 5C, D
			Crl1					Ctrl2					Ctrl3					Ctrl4
			(-)Arg1					(-)Arg2					(-)Arg3						(-)Arg4
			Ase1					Ase2					Ase3						Ase4
Ctrl	75.8	74	75.7	75.7
(-)Arg	29.1	30.5	29.2	31.1
Ase	24.9	21.6	24.1	23.9

## Sheet: Figure 5E, F
		Ctrl1								Ctrl2									Ctrl3								Ctrl4
		(-)Arg1								(-)Arg2									(-)Arg3								(-)Arg4
		Ase1								Ase2									Ase3								Ase4
G1
Ctrl	64.6	68.6	69.3	69.2
(-)Arg	86.6	81.2	85.8	85
Ase	87.5	86.7	89.1	88.1
S
Ctrl	18.3	13.7	17	15.8
(-)Arg	5.83	10.1	5.01	5.08
Ase	5.95	4.58	4.76	1,76
G2
Ctrl	17	19	14.5	15.6
(-)Arg	6.22	11.7	9.94	10.9
Ase	8.26	10.9	7.91	10.8

## Sheet: Figure 5G
1-cyclin A							1-CDK2							1-1-actin
2-cyclin A							2-CDK2							2-1-actin
	1-cyclin A		1-1-actin							1-CDK2		1-1-actin
Ctrl	1998.89		5293.1		0.377641	0.458885	0.822952			2464.57		5293.1		0.465619	0.436945	1.06562
	3183.96		6598.18		0.482552		1.05157			2665.64		6598.18		0.403997		0.924594
	3483.79		6745.47		0.516464		1.12547			2976.22		6745.47		0.441218		1.00978
(-)Arg	374.506		6733.18		0.055621		0.121209			1945.52		6733.18		0.288945		0.661285
	800.87		6943.76		0.115337		0.251341			2054.84		6943.76		0.295926		0.677263
	620.749		6683.18		0.0928824		0.202409			1438.33		6683.18		0.215216		0.492547
Ase	867.456		6146.05		0.14114		0.307572			1239.38		6146.05		0.201654		0.461509
	1305.7		6524.47		0.200123		0.436107			1002.96		6524.47		0.153723		0.351814
	892.87		6636.76		0.134534		0.293176			1122.43		6636.76		0.169123		0.387057
	2-cyclin A		2-1-actin							2-CDK2		2-1-actin
Ctrl	3483.03		6083.81		0.572508	0.641021	0.893119			4588.86		6083.81		0.754274	1.0284	0.733442
	2568.2		3830.2		0.670514		1.04601			5606.03		3830.2		1.46364		1.42321
	2923.72		4299.33		0.680041		1.06087			3728.79		4299.33		0.867296		0.843343
(-)Arg	1285.28		6074.93		0.211572		0.330054			2162.13		6074.93		0.355911		0.346081
	1105.11		5196.1		0.212681		0.331785			1794.13		5196.1		0.345284		0.335748
	869.577		3317.38		0.262128		0.408922			2099.13		3317.38		0.632769		0.615293
Ase	279.435		5010.86		0.0557659		0.0869954			1800.01		5010.86		0.359222		0.349301
	554.213		6574.76		0.084294		0.1315			1985.13		6574.76		0.301932		0.293594
	545.506		6515.18		0.0837285		0.130617			2244.43		6515.18		0.344492		0.334978
1-cyclin D							1-CDK4							1-2-actin
2-cyclin D							2-2-actin							2-CDK4							2-3-actin
	1-cyclin D		1-2-actin							1-CDK4		1-2-actin
Ctrl	4692.86		5695.35		0.823982	0.785782	1.04861			5878.37		5695.35		1.03214	0.903103	1.14288
	3542.03		6761.42		0.523859		0.666673			4309.07		6761.42		0.637303		0.705682
	5178.81		5130.05		1.0095		1.28471			5334.59		5130.05		1.03987		1.15144
(-)Arg	1072.36		6174.71		0.173669		0.221014			2473.93		6174.71		0.400656		0.443643
	821.648		6799.12		0.120846		0.153791			1865.79		6799.12		0.274416		0.303859
	1372.26		7350.54		0.186688		0.237582			2399.74		7350.54		0.326471		0.3615
Ase	1243.91		7794.07		0.159597		0.203106			2493.4		7794.07		0.319909		0.354234
	1618.01		7054.25		0.229367		0.291897			2398.1		7054.25		0.339952		0.376427
	547.87		8144.78		0.0672664		0.0856044			1322.43		8144.78		0.162365		0.179786
	2-cyclin D		2-2-actin							2-CDK4		2-3-actin
Ctrl	3410.74		6152.05		0.554407	0.646124	0.858051			5553.18		6719.88		0.82638	0.81603	1.01268
	4409.98		6065.76		0.727029		1.12522			4146.79		6897.12		0.601235		0.73678
	3711.91		5650.35		0.656935		1.01673			6214.15		6089.47		1.02048		1.25054
(-)Arg	2524.72		4973.45		0.50764		0.78567			1881.45		6882.42		0.27337		0.335
	1564.53		3663.33		0.427078		0.660985			1174.33		6885.71		0.170545		0.208994
	1465.23		3483.33		0.420642		0.651024			1748.98		6836.71		0.255822		0.313496
Ase	1147.99		4609.74		0.249036		0.385431			2328.64		6969.3		0.334128		0.409456
	1775.36		5795.52		0.306332		0.474108			2160.38		6631.3		0.325785		0.399231
	1563.65		5743.4		0.272251		0.421361			1185.43		6220.76		0.19056		0.23352

## Sheet: Figure 5H
1-cyclin B							1-cyclin E							1-1-actin
1-CDK1							1-CDK6							1-2-actin
	1-cyclin B		1-1-actin							1-cyclin E		1-1-actin
Ctrl	2271.5		4313.86		0.526558	0.608042	0.86599		Ctrl	2602.72		4313.86		0.603339	0.641236	0.940899
	3697.74		5194.93		0.711797		1.17064			3667.77		5194.93		0.706028		1.10104
	3254.33		5555.64		0.58577		0.963371			3413.06		5555.64		0.614342		0.958058
(-)Arg	3512.91		5204.59		0.674964		1.11006		(-)Arg	3656.13		5204.59		0.702483		1.09551
	2956.79		5206.3		0.567926		0.934025			3215.65		5206.3		0.617646		0.963211
	2833.6		5491.88		0.515961		0.848562			3400.72		5491.88		0.619227		0.965676
Ase	2960.77		5406.88		0.547593		0.900584		Ase	2995.13		5406.88		0.553948		0.863876
	2892.48		5218.05		0.554321		0.91165			3236.53		5218.05		0.620256		0.967281
	2657.5		5271.81		0.504096		0.829048			2514.48		5271.81		0.476966		0.743823
	1-CDK1		1-2-actin							1-2-CDK6
Ctrl	1539.08		7867.59		0.195623	0.208193	0.939625		Ctrl	1893.32		7867.59		0.240648	0.266483	0.903051
	2000.45		8210.88		0.243634		1.17023			2102.28		8210.88		0.256035		0.960794
	1450.7		7828		0.185322		0.890144			2370.05		7828		0.302766		1.13616
(-)Arg	1805.43		7934.71		0.227535		1.09291		(-)Arg	2165.71		7934.71		0.272941		1.02424
	1602.82		8281.54		0.193541		0.929625			1670.33		8281.54		0.201693		0.756869
	1346.18		7496.3		0.17958		0.862565			1272.28		7496.3		0.169721		0.636891
Ase	1697.79		7186.3		0.236254		1.13478		Ase	2326.4		7186.3		0.323727		1.21481
	1551.74		6999.71		0.221686		1.06481			2265.4		6999.71		0.323642		1.21449
	1942.18		7217		0.269112		1.29261			2214.03		7217		0.30678		1.15122
2-cyclin B							2-1-actin							2-cyclin E							2-2-actin
2-CDK1							2-3-actin							2-CDK6							2-4-actin
	2-cyclin B		2-1-actin							2-cyclin E		2-2-actin
Ctrl	1876.23		4502.45		0.416714	0.444982	0.936475		Ctrl	892.698		5370.33		0.166228	0.210544	0.789516
	2175.11		4774.69		0.455551		1.02375			1232.51		4809.2		0.256281		1.21723
	2302.23		4975.86		0.462681		1.03977			889.506		4253.5		0.209123		0.993253
(-)Arg	3004.18		4310.62		0.696926		1.56619		(-)Arg	1325.75		4423.2		0.299726		1.42358
	2853.01		4574.74		0.623645		1.40151			1144.26		4204.79		0.272133		1.29252
	2759.2		4880.81		0.565317		1.27043			1310.21		4181.38		0.313345		1.48826
Ase	1941.77		3971.2		0.488962		1.09884		Ase	1683.63		4172.08		0.403546		1.91668
	2689.3		3489.79		0.770621		1.7318			1938.87		4487.5		0.43206		2.05211
	1209.58		3458.5		0.349741		0.785966			1902.11		4853.33		0.391919		1.86146
	2-CDK1		2-3-actin							2-CDK6		2-4-actin
Ctrl	3209.96		3360.79		0.955121	1.01402	0.94192		Ctrl	4571.91		4631.23		0.987193	1.07885	0.91504
	3582.26		3892.74		0.92024		0.90752			3116.72		3467.03		0.898959		0.833254
	4749.28		4070.74		1.16669		1.15056			2031.89		2997.72		0.677812		0.628272
(-)Arg	4178.45		4398.45		0.949982		0.936852		(-)Arg	2116.01		2946.6		0.71812		0.665633
	4451.98		4643.69		0.958717		0.945465			2635.96		2497.08		1.05562		0.978462
	4440.45		5411.35		0.820581		0.809239			3293.26		1693.36		1.94481		1.80267
Ase	4708.69		6126.93		0.768523		0.757901		Ase	2826.48		2328.89		1.21366		1.12495
	5327.93		5932.81		0.898045		0.885632			3210.13		2322.18		1.38238		1.28134
	5678.52		6263.4		0.90662		0.894088			2347.36		2824.3		0.831127		0.77038
