# Supplementary material for: Hepatic Ischemia-Reperfusion Impairs Blood-Brain Barrier Partly Due to Release of Arginase From Injured Liver
Source: Front Pharmacol. 2021 Oct 13;12:724471. doi: 10.3389/fphar.2021.724471 (PMC8548691; doi:10.3389/fphar.2021.724471)
Supplement: Supplementary file 18 [file DataSheet5.ZIP]

Archive with 12 entries (8 files):
- Flow cytometry (Figure 5E, part2)/
- Flow cytometry (Figure 5E, part2)/Figure 5E, part2/
- Flow cytometry (Figure 5E, part2)/Figure 5E, part2/(-)Arg/
- Flow cytometry (Figure 5E, part2)/Figure 5E, part2/(-)Arg/adm2020-10-29.0074.fcs
- Flow cytometry (Figure 5E, part2)/Figure 5E, part2/(-)Arg/adm2020-10-29.0075.fcs
- Flow cytometry (Figure 5E, part2)/Figure 5E, part2/(-)Arg/adm2020-10-29.0076.fcs
- Flow cytometry (Figure 5E, part2)/Figure 5E, part2/(-)Arg/adm2020-10-29.0077.fcs
- Flow cytometry (Figure 5E, part2)/Figure 5E, part2/Ase/
- Flow cytometry (Figure 5E, part2)/Figure 5E, part2/Ase/adm2020-10-29.0078.fcs
- Flow cytometry (Figure 5E, part2)/Figure 5E, part2/Ase/adm2020-10-29.0079.fcs
- Flow cytometry (Figure 5E, part2)/Figure 5E, part2/Ase/adm2020-10-29.0080.fcs
- Flow cytometry (Figure 5E, part2)/Figure 5E, part2/Ase/adm2020-10-29.0081.fcs
