# Supplementary material for: Hepatic Ischemia-Reperfusion Impairs Blood-Brain Barrier Partly Due to Release of Arginase From Injured Liver
Source: Front Pharmacol. 2021 Oct 13;12:724471. doi: 10.3389/fphar.2021.724471 (PMC8548691; doi:10.3389/fphar.2021.724471)
Supplement: Supplementary file 19 [file DataSheet7.ZIP]

Archive with 79 entries (54 files):
- Immunofluorescence (Figure 6G, part2)/
- Immunofluorescence (Figure 6G, part2)/10 (presented in manuscript)/
- Immunofluorescence (Figure 6G, part2)/10 (presented in manuscript)/1 (presented in manuscript)/
- Immunofluorescence (Figure 6G, part2)/10 (presented in manuscript)/1 (presented in manuscript)/2S_c1+2.tif
- Immunofluorescence (Figure 6G, part2)/10 (presented in manuscript)/1 (presented in manuscript)/2S_c1.tif
- Immunofluorescence (Figure 6G, part2)/10 (presented in manuscript)/1 (presented in manuscript)/2S_c2.tif
- Immunofluorescence (Figure 6G, part2)/10 (presented in manuscript)/2/
- Immunofluorescence (Figure 6G, part2)/10 (presented in manuscript)/2/4S_c1+2.tif
- Immunofluorescence (Figure 6G, part2)/10 (presented in manuscript)/2/4S_c1.tif
- Immunofluorescence (Figure 6G, part2)/10 (presented in manuscript)/2/4S_c2.tif
- Immunofluorescence (Figure 6G, part2)/10 (presented in manuscript)/3/
- Immunofluorescence (Figure 6G, part2)/10 (presented in manuscript)/3/5S_c1+2.tif
- Immunofluorescence (Figure 6G, part2)/10 (presented in manuscript)/3/5S_c1.tif
- Immunofluorescence (Figure 6G, part2)/10 (presented in manuscript)/3/5S_c2.tif
- Immunofluorescence (Figure 6G, part2)/11/
- Immunofluorescence (Figure 6G, part2)/11/1/
- Immunofluorescence (Figure 6G, part2)/11/1/3S_c1+2.tif
- Immunofluorescence (Figure 6G, part2)/11/1/3S_c1.tif
- Immunofluorescence (Figure 6G, part2)/11/1/3S_c2.tif
- Immunofluorescence (Figure 6G, part2)/11/2/
- Immunofluorescence (Figure 6G, part2)/11/2/4S_c1+2.tif
- Immunofluorescence (Figure 6G, part2)/11/2/4S_c1.tif
- Immunofluorescence (Figure 6G, part2)/11/2/4S_c2.tif
- Immunofluorescence (Figure 6G, part2)/11/3/
- Immunofluorescence (Figure 6G, part2)/11/3/7S_c1+2.tif
- Immunofluorescence (Figure 6G, part2)/11/3/7S_c1.tif
- Immunofluorescence (Figure 6G, part2)/11/3/7S_c2.tif
- Immunofluorescence (Figure 6G, part2)/12/
- Immunofluorescence (Figure 6G, part2)/12/1/
- Immunofluorescence (Figure 6G, part2)/12/1/2s_c1+2.tif
- Immunofluorescence (Figure 6G, part2)/12/1/2s_c1.tif
- Immunofluorescence (Figure 6G, part2)/12/1/2s_c2.tif
- Immunofluorescence (Figure 6G, part2)/12/2/
- Immunofluorescence (Figure 6G, part2)/12/2/3s_c1+2.tif
- Immunofluorescence (Figure 6G, part2)/12/2/3s_c1.tif
- Immunofluorescence (Figure 6G, part2)/12/2/3s_c2.tif
- Immunofluorescence (Figure 6G, part2)/12/3/
- Immunofluorescence (Figure 6G, part2)/12/3/6s_c1+2.tif
- Immunofluorescence (Figure 6G, part2)/12/3/6s_c1.tif
- Immunofluorescence (Figure 6G, part2)/12/3/6s_c2.tif
- Immunofluorescence (Figure 6G, part2)/7/
- Immunofluorescence (Figure 6G, part2)/7/1/
- Immunofluorescence (Figure 6G, part2)/7/1/3s_c1+2.tif
- Immunofluorescence (Figure 6G, part2)/7/1/3s_c1.tif
- Immunofluorescence (Figure 6G, part2)/7/1/3s_c2.tif
- Immunofluorescence (Figure 6G, part2)/7/2/
- Immunofluorescence (Figure 6G, part2)/7/2/5s_c1+2.tif
- Immunofluorescence (Figure 6G, part2)/7/2/5s_c1.tif
- Immunofluorescence (Figure 6G, part2)/7/2/5s_c2.tif
- Immunofluorescence (Figure 6G, part2)/7/3/
- Immunofluorescence (Figure 6G, part2)/7/3/7s_c1+2.tif
- Immunofluorescence (Figure 6G, part2)/7/3/7s_c1.tif
- Immunofluorescence (Figure 6G, part2)/7/3/7s_c2.tif
- Immunofluorescence (Figure 6G, part2)/8/
- Immunofluorescence (Figure 6G, part2)/8/1/
- Immunofluorescence (Figure 6G, part2)/8/1/1s_c1+2.tif
- Immunofluorescence (Figure 6G, part2)/8/1/1s_c1.tif
- Immunofluorescence (Figure 6G, part2)/8/1/1s_c2.tif
- Immunofluorescence (Figure 6G, part2)/8/2/
- Immunofluorescence (Figure 6G, part2)/8/2/4s_c1+2.tif
- Immunofluorescence (Figure 6G, part2)/8/2/4s_c1.tif
- Immunofluorescence (Figure 6G, part2)/8/2/4s_c2.tif
- Immunofluorescence (Figure 6G, part2)/8/3/
- Immunofluorescence (Figure 6G, part2)/8/3/7s_c1+2.tif
- Immunofluorescence (Figure 6G, part2)/8/3/7s_c1.tif
- Immunofluorescence (Figure 6G, part2)/8/3/7s_c2.tif
- Immunofluorescence (Figure 6G, part2)/9/
- Immunofluorescence (Figure 6G, part2)/9/1/
- Immunofluorescence (Figure 6G, part2)/9/1/1ss_c1+2.tif
- Immunofluorescence (Figure 6G, part2)/9/1/1ss_c1.tif
- Immunofluorescence (Figure 6G, part2)/9/1/1ss_c2.tif
- Immunofluorescence (Figure 6G, part2)/9/2/
- Immunofluorescence (Figure 6G, part2)/9/2/3ss_c1+2.tif
- Immunofluorescence (Figure 6G, part2)/9/2/3ss_c1.tif
- Immunofluorescence (Figure 6G, part2)/9/2/3ss_c2.tif
- Immunofluorescence (Figure 6G, part2)/9/3/
- Immunofluorescence (Figure 6G, part2)/9/3/6ss_c1+2.tif
- Immunofluorescence (Figure 6G, part2)/9/3/6ss_c1.tif
- Immunofluorescence (Figure 6G, part2)/9/3/6ss_c2.tif
